# Supplementary material for: Prevalence and factors associated with HIV treatment non-adherence among people living with HIV in three regions of Cameroon: A cross-sectional study
Source: PLoS One. 2023 Apr 4;18(4):e0283991. doi: 10.1371/journal.pone.0283991 (PMC10072448; doi:10.1371/journal.pone.0283991)
Supplement: S2 File — (CSV) [file pone.0283991.s002.csv]

Age	Marital status	Religion	What is the distance from your house to this centre?	How long does it take you to get to this centre?	How do you get here?	How many people are living with you in the same house?	Who are the persons living with you in the same house?	Have you disclosed your HIV status to family or friend?	Are you currently smoking?	Do you drink alcohol?	Do you use drugs that are not prescribed for you?	Do you have multiple sex partners?	Do you carryout physical exercises?	Have you ever been admitted to hospital for HIV related issues?	if yes what were the reasons?	How long has it been since you were first diagnosed HIV positive? (months)	How long have you been taking ART? (years)	What is your ART dosing frequency per day?	How is your health status since ART initiation?	Have you ever missed taking your ART in the last month?	If yes to Q7 how many times have you missed in past 4weeks?	What was the reason(s) for missing to take your ART?	Have you ever had any side effects of ARV?	Have you ever missed an appointment for ART services?	I know ART is life long	I do not believe in the benefits of ART?	Taking tablets gives me an unwanted reminder of HIV	I am worried that in the future my meds will stop working	I have experienced physical adverse events in past 12months	I have experienced health service discrimination
54	Married	Catholic	3	40	by car/taxi	7	children	Yes	No	Yes	Yes	No	No	Yes	prolong fever	132	132	1	stable	No			No	Yes	strongly agree	disagree	uncertain	disagree	disagree	disagree
51	Married	Pentecostal	5	4	by car/taxi	5	children	Yes	No	No	Yes	No	No	No		144	144	1	stable	Yes	3	busy	No	Yes	agree	strongly disagree	strongly agree	uncertain	strongly disagree	strongly disagree
44	Married	Protestant	5	11	by car/taxi	4	children	No	No	No	Yes	No	Yes	Yes	prolong fever	84	84	1	stable	No			Yes	Yes	strongly agree	disagree	disagree	disagree	disagree	strongly disagree
47	Married	Catholic	59	180	by car/taxi	4	children	Yes	No	No	Yes		No	No		60	60	1	stable	No			No	Yes	strongly agree	disagree	uncertain	disagree	disagree	strongly disagree
50	Married	Protestant	59	3	by car/taxi	3	spouse/partner	Yes	No	Yes	Yes	No	Yes	No		72	72	1	stable	Yes	1	forgot	No	Yes	strongly agree	disagree	disagree	disagree	strongly disagree	strongly disagree
47	Married	Catholic	25	1	by car/taxi	4	spouse/partner	Yes	No	No	Yes	Yes	No	Yes	prolong fever	132	132	1	stable	No			No	No	strongly agree	strongly disagree	disagree	strongly disagree	disagree	strongly disagree
54	Married	Pentecostal	256	8	by car/taxi	4	children	Yes	Yes	Yes	Yes	No		Yes	prolong fever	120	48	1	stable	Yes	3	fasting program	No	No	disagree	disagree	disagree	disagree	disagree	strongly disagree
55	Married	Protestant	15	45	by car/taxi	3	children	Yes	No	No	No	No	No	No		168	168	1	stable	No			No	No	strongly agree	strongly disagree	strongly disagree	disagree	disagree	strongly disagree
50	Married	Protestant	40	40	by car/taxi	7	children	Yes	No	No	Yes	No	No	Yes	prolong fever	8	8	1	better	Yes	1	busy	Yes	No	strongly agree	strongly disagree	strongly agree	strongly disagree	disagree	disagree
44	Single	Catholic	59	130	by car/taxi	2	relatives	Yes	No	No	No	Yes	Yes	Yes	chronic diarrhea	108	108	1	stable	No			No	No	strongly agree	disagree	disagree	disagree	disagree	disagree
61	Married	Pentecostal	2	5	by car/taxi	3	relatives	Yes	No	Yes	Yes	No	Yes	Yes	prolong fever	60	60	1	stable	No			Yes	No	strongly agree	strongly disagree	disagree	disagree	disagree	strongly agree
44	Single	Protestant	5	11	by car/taxi	2	children	Yes	Yes	Yes	No	No	Yes	Yes	chronic diarrhea	12	12	1	better	Yes			Yes	Yes	strongly agree	strongly disagree	strongly disagree	strongly agree	disagree	strongly disagree
54	Married	Protestant	4	9	by car/taxi	6	children	Yes	Yes	Yes	Yes	No	No	Yes	prolong fever	156	156	1	better	No			No	Yes	strongly agree	strongly disagree	uncertain	disagree	disagree	disagree
50	Married	Protestant	32	3	by car/taxi	8	children	Yes	No	No	Yes	No	Yes	Yes	fibroid	132	132	1	stable	Yes	5	i was sick	No	No	strongly agree	strongly disagree	disagree	strongly agree	disagree	disagree
53	Married	Protestant	86	22	by car/taxi	2	spouse/partner	No	No	Yes	No	No	No	Yes	delivery	156	156	1	better	Yes	2	busy	No	Yes	strongly agree	strongly disagree	disagree	agree	disagree	disagree
52	Never married	Protestant	13	60	by car/taxi	5	children	Yes	No	Yes	Yes	No	No	Yes	TB/pneumocystis	120	120	1	stable	No			No	Yes	strongly agree	disagree	strongly disagree	strongly disagree	disagree	strongly disagree
58	Married	Catholic	15	45	by car/taxi	8	children	Yes	No	No	No	No	Yes	Yes	prolong fever	72	72	1	better	No			No	No	strongly agree	strongly disagree	strongly disagree	uncertain	strongly disagree	strongly disagree
49	Married	Protestant	3	30	by car/taxi	5	children	Yes	No	Yes	No	No	Yes	Yes	prolong fever	204	204	1	stable	No			No	No	strongly agree	strongly disagree	agree	disagree	disagree	strongly disagree
39	Single	Protestant	17	60	by car/taxi	3	relatives	Yes	No	Yes	Yes	No	Yes	Yes	after delivery	84	84	1	stable	Yes	14	travelled to Nigeria	No	Yes	strongly agree	uncertain	uncertain	disagree	disagree	disagree
40	Single	Pentecostal	5	11	by car/taxi	1	relatives	Yes	No	No	Yes	Yes	No	Yes	chronic herpes simplex	144	144	1	better	No			Yes	Yes	strongly agree	disagree	uncertain	disagree	disagree	disagree
62	Married	Catholic	3	7	by car/taxi	7	children	Yes	No	No	No	No	No	No		168	168	1	stable	No			No	No	agree	uncertain	disagree	disagree	disagree	disagree
40	Married	Protestant	13	30	by car/taxi	4	children	Yes	No	No	No	No	No	No		120	120	1	stable	No			No	Yes	strongly agree	disagree	strongly agree	agree	disagree	disagree
63	Single	Catholic	5	11	by car/taxi	4	children	Yes	No	Yes	No	No	No	No		180	180	1	stable	No			No	No	agree	uncertain	uncertain	uncertain	disagree	disagree
57	Single	Protestant	3	7	by car/taxi	4	children	Yes	No	No	No	No	No	No		156	156	1	stable	No			No	No	agree	disagree	disagree	disagree	disagree	disagree
49	Single	Protestant	3	7	by car/taxi	4	relatives	No	No	Yes	No	No	No	No		156	156	1	stable	No			No	Yes	strongly agree	strongly disagree	disagree	disagree	strongly disagree	strongly disagree
57	Widow	Catholic	4	9	by car/taxi	2	children	Yes	No	No	No	No	No	No		156	156	1	stable	No			No	No	agree	disagree	disagree	uncertain	strongly disagree	disagree
40	Single	Catholic	15	4	by car/taxi	2	children	No	No	No	No	No	No	No		180	180	1	stable	No			No	No	agree	disagree	disagree	disagree	disagree	disagree
45	Single	Pentecostal	8	20	by car/taxi	4	children	Yes	No	No	No	No	No	No		132	132	1	stable	No			No	No	agree	disagree	disagree	disagree	disagree	disagree
43	Married	Pentecostal	7	18	by car/taxi	1	spouse/partner	Yes	No	No	No	No	No	No		132	132	1	stable	No			No	No	strongly agree	strongly disagree	disagree	disagree	strongly disagree	strongly disagree
43	Single	Catholic	3	7	by car/taxi	3	relatives	Yes	No	No	No	No	No	No		180	180	1	stable	No			No	No	strongly agree	strongly disagree	disagree	disagree	disagree	strongly disagree
52	Single	Catholic	15	40	by car/taxi	2	children	Yes	No	Yes	No	No	No	No		204	204	1	stable	No			No	Yes	agree	uncertain	disagree	strongly disagree	disagree	strongly disagree
47	Single	Catholic	13	50	by car/taxi	2	children	No	No	No	No	No	No	No		72	72	1	stable	Yes	1	forgot	No	Yes	agree	uncertain	uncertain	disagree	disagree	disagree
57	Single	Catholic	2	3	by car/taxi	6	children	Yes	No	No	No	No	No	Yes	weight loss	156	156	2	better	Yes	3	severe symptoms/difficulty to follow up	No	Yes	agree	uncertain	uncertain	disagree	strongly disagree	strongly disagree
51	Married	Catholic	54	90	by car/taxi	3	children	Yes	No	No	No	No	No	No		48	48	1	stable	No			No	No	strongly agree	disagree	disagree	disagree	disagree	disagree
40	Single	Catholic	7	8	by car/taxi			No	No	No	No	No	No	No		3	3	1	better	No			No	Yes	agree	disagree	disagree	disagree	strongly disagree	strongly disagree
33	Married	Protestant	5	11	by car/taxi	3	children	Yes	No	No	No	No	No	No		72	72	1	stable	No			No	No	agree	disagree	disagree	uncertain	strongly disagree	strongly disagree
44	Single	Pentecostal	3	7	by car/taxi	4	children	Yes	No	Yes	No	No	No	No		72	72	1	stable	No			No	No	agree	disagree	agree	agree	disagree	disagree
28	Single	Pentecostal	5	11	by car/taxi	2	relatives	Yes	No	Yes	No	Yes	No	No		60	60	1	stable	Yes	2	forgot	No	No	uncertain	uncertain	disagree	disagree	disagree	disagree
60	Single	Catholic	2	6	by car/taxi	3	relatives	Yes	No	No	No	No	No	No		72	72	1	better	Yes	4	forgot	No	No	agree	disagree	disagree	disagree	strongly disagree	strongly disagree
42	Single	Catholic	7	18	by car/taxi	4	relatives	Yes	No	No	No	No	No	Yes	Toxoplasmosis	132	132	2	better	Yes	4	forgot	No	Yes	agree	uncertain	disagree	disagree	strongly disagree	strongly disagree
39	Single	Protestant	3	7	by car/taxi	2	children	No	No	Yes	No	No	No	No		45	45	1	stable	No			No	No	agree	disagree	disagree	disagree	disagree	disagree
49	Married	Catholic	8	22	by car/taxi	4	children	Yes	No	No	No	No	No	No		60	60	1	stable	No			No	No	agree	disagree	disagree	disagree	strongly disagree	strongly disagree
38	Married	Protestant	78	18	by car/taxi	3	children	Yes	No	No	Yes	Yes	No	Yes	prolong fever	120	120	1	stable	No			No	No	strongly agree	disagree	disagree	disagree	disagree	disagree
53	Divorced	Animist	4	9	by car/taxi	2	children		Yes	Yes	Yes	No	No	Yes	prolong fever	240	120	1	stable	Yes	3	run out of medicine	No	Yes	strongly agree	disagree	uncertain	disagree	disagree	disagree
59	Widow	Catholic	15	45	by car/taxi	3	children	Yes	No	No	Yes	No	No	Yes	prolong fever	48	96	96	stable	Yes	7	Travelled to the village	No	Yes	strongly agree	disagree	uncertain	disagree	disagree	disagree
46	Single	Pentecostal	4	15	by car/taxi	5	parents	Yes	No	No	No	No	No	No		72	72	1	stable	No			No	Yes	strongly agree	strongly agree	uncertain	disagree	disagree	disagree
38	Single	Catholic	54	60	by car/taxi	2	parents	Yes	No	No	Yes	No	No	No		72	72	1	stable	No			No	Yes	strongly agree	disagree	disagree	disagree	disagree	disagree
48	Single	Protestant	7	18	by car/taxi	2	children	Yes	No	No	No	No	No	No		168	168	1	stable	No			No	No	strongly agree	strongly disagree	strongly disagree	strongly disagree	strongly disagree	strongly disagree
49	Married	Pentecostal	3	7	by car/taxi	2	children	Yes	No	No	No	No	No	No		132	132	1	stable	No			No	Yes	strongly agree	disagree	disagree	disagree	strongly disagree	strongly disagree
39	Married	Pentecostal	3	7	by car/taxi	3	spouse/partner	Yes	No	No	No	No	No	No		156	156	1	stable	No			No	Yes	agree	disagree	disagree	disagree	disagree	disagree
46	Single	Catholic	2	5	by car/taxi	2	children	Yes	No	Yes	No	No	No	Yes	TB/pneumocystis	180	180	1	stable	Yes	2	busy	No	Yes	agree	disagree	disagree	uncertain	disagree	disagree
39	Single	Catholic	3	7	by car/taxi	2	relatives	No	No	No	No	No	No	No		120	120	1	stable	No			No	Yes	agree	disagree	disagree	disagree	disagree	disagree
40	Single	Pentecostal	13	50	by car/taxi	2	relatives	Yes	No	No	No	No	No	No		120	120	1	stable	No			No	No	agree	strongly disagree	agree	uncertain	disagree	disagree
56	Married	Protestant	4	9	by car/taxi	6	children	Yes	No	Yes	No	No	No	No		120	120	1	stable	Yes	9	busy	No	Yes	agree	disagree	disagree	disagree	strongly disagree	strongly disagree
69	Married	Protestant	4	9	by car/taxi	7	children	Yes	No	Yes	No	Yes	No	No		120	120	1	stable	No			No	Yes	agree	disagree	disagree	disagree	strongly disagree	strongly disagree
43	Single	Catholic	8	22	by car/taxi		nobody	Yes	No	No	No	No	No	No		120	120	1	stable	Yes	2	forgot	No	Yes	agree	disagree	disagree	strongly disagree	strongly disagree	strongly disagree
41	Single	Catholic	2	7	by car/taxi		nobody	No	No	Yes	No	Yes	No	No		168	168	1	stable	No			No	Yes	agree	disagree	uncertain	disagree	strongly disagree	strongly disagree
72	Never married	Protestant	200	300	by car/taxi	8	nobody	Yes	No	No	Yes	No	No	No		168	14	1	better	No			No	No	strongly agree	strongly disagree	strongly disagree	strongly disagree	strongly disagree	strongly disagree
41	Single	Catholic	17	35	by car/taxi	2	spouse/partner	No	No	Yes	No	No	Yes	No		180	180	2	stable	Yes	4	too many pills/taste of medcine	No	Yes	agree	disagree	disagree	uncertain	disagree	strongly disagree
41	Single	Catholic	3	7	by car/taxi	2	children	No	No	Yes	No	No	No	No		72	72	1	stable	Yes	2	forgot	No	Yes	agree	uncertain	agree	uncertain	strongly disagree	strongly disagree
24	Single	Catholic	5	11	by car/taxi	5	parents	Yes	No	No	No	No	No	No		24	24	1	better	Yes	2	stigma	No	No	agree	disagree	strongly agree	uncertain	disagree	strongly disagree
21	Single	Protestant	5	11	by car/taxi		nobody	No	No	Yes	No	No	No	No		24	24	1	better	Yes	3	Not yet disclosed to partner	No	Yes	agree	disagree	disagree	uncertain	strongly disagree	strongly disagree
60	Widow	Catholic	2	3	by car/taxi	16	relatives	Yes	No	Yes	No	No	No	No		72	72	1	stable	Yes	4	busy	No	Yes	agree	agree	strongly agree	uncertain	disagree	disagree
36	Single	Catholic	15	45	by car/taxi	3	relatives	Yes	No	No	Yes	No	No	Yes	chronic diarrhea	5	5	1	better	Yes	6	Fatigue	No	Yes	uncertain	uncertain	disagree	disagree	strongly disagree	strongly disagree
48	Married	Protestant	32	7	by car/taxi	7	children	No	Yes	Yes	Yes	No	No	No		120	120	1	stable	No			No	Yes	strongly agree	disagree	disagree	disagree	disagree	strongly disagree
33	Married	Protestant	32	7	by car/taxi	11	children	Yes	No	Yes	No	No	No	Yes	prolong fever	24	24	1	better	Yes	1	busy	No	Yes	strongly agree	strongly disagree	disagree	disagree	disagree	disagree
47	Married	Protestant	15	40	by car/taxi	4	children	Yes	No	Yes	Yes	No	No	No		48	48	1	better	Yes	4	Travelled	No	Yes	strongly agree	strongly disagree	disagree	disagree	disagree	disagree
49	Married	Pentecostal	86	22	by car/taxi	6	children	Yes	No	No	No	No	Yes	Yes	jaundice	180	180	1	better	No			Yes	Yes	disagree	strongly disagree	disagree	disagree	disagree	disagree
44	Single	Catholic	5	11	by car/taxi	5	spouse/partner	Yes	No	No	No	No	Yes	No		36	36	1	better	Yes	1	busy	No	No	strongly agree	strongly disagree	strongly disagree	disagree	disagree	disagree
37	Married	Protestant	17	35	by car/taxi	1	nobody	Yes	No	Yes	No	No	Yes	Yes	prolong fever	132	132	1	better	Yes	1	busy	No	Yes	strongly agree	strongly disagree	agree	disagree	disagree	strongly disagree
34	Married	Pentecostal	226	210	by car/taxi	5	children	Yes	No	No	Yes	No	No	Yes	chronic diarrhea	72	72	1	stable	Yes	2	run out of medicine	No	Yes	strongly agree	disagree	disagree	disagree	disagree	disagree
40	Married	Catholic	32	7	by car/taxi	7	children	Yes	No	Yes	Yes	No	Yes	Yes	prolong fever	132	132	2	better	Yes	1	busy	No	Yes	strongly agree	disagree	disagree	disagree	disagree	disagree
45	Married	Animist	4	9	by car/taxi	5	children	Yes	No	No	Yes	No	Yes	Yes	prolong fever	120	120	2	better	No			No	No	strongly agree	strongly disagree	agree	disagree	disagree	disagree
43	Married	Pentecostal	15	40	by car/taxi	2	children	Yes	No	Yes	Yes	No	No	Yes	prolong fever	72	72	1	better	No			No	No	strongly agree	strongly disagree	strongly disagree	strongly disagree	disagree	disagree
22	Never married	Catholic	6	50	by car/taxi	4	relatives	Yes	No	No	No	No	No	Yes	prolong fever	16	16	2	stable	Yes	2	forgot	No	Yes	strongly agree	strongly agree	strongly agree	strongly agree	strongly agree	strongly disagree
53	Single	Catholic	4	9	by car/taxi	4	children	No	No	No	No	No	No	Yes	prolong fever	144	144	1	better	Yes	1	busy	Yes	Yes	strongly agree	strongly disagree	disagree	disagree	disagree	disagree
31	Single	Protestant	29	7	by car/taxi	1	children	Yes	No	Yes	No	No	Yes	Yes	prolong fever	12	12	1	better	Yes	2	More than time	Yes	Yes	strongly agree	strongly disagree	disagree	disagree	disagree	disagree
45	Single	Protestant	59	130	by car/taxi	2	spouse/partner	Yes	No	Yes	No	No	No	No		7	7	1	stable	No			Yes	Yes	strongly agree	disagree	agree	agree	strongly disagree	strongly disagree
41	Married	Catholic	7	30	by bike	3	relatives	Yes	No	Yes	Yes	No	Yes	No		46	46	1	better	Yes	1	forgot	Yes	Yes	strongly agree	strongly disagree	strongly agree	agree	strongly disagree	strongly disagree
62	Divorced	Protestant	2	5	by car/taxi	8	children	No	No	Yes	No	Yes	Yes	Yes	prolong fever	60	60	1	better	No			No	No	strongly agree	strongly disagree	disagree	disagree	disagree	disagree
26	Single	Catholic	5	11	by car/taxi	4	relatives	Yes	No	No	No	No	No	Yes	Operation	5	5	1	stable	No			No	Yes	strongly agree	disagree	agree	disagree	disagree	disagree
25	Single	Pentecostal	13	50	by car/taxi			Yes	No	No	Yes	No	Yes	No		24	24	1	better	No			No	Yes	strongly agree	strongly agree	agree	agree	disagree	disagree
40	Married	Pentecostal	7	30	by bike	2	children	Yes	No	No	Yes	No	Yes	No		96	96	2	stable	Yes	2	forgot	No	Yes	agree	strongly disagree	disagree	disagree	disagree	strongly disagree
39	Single	Protestant	3	3	by car/taxi	2	children	Yes	No	No	Yes	No	No	Yes	prolong fever	120	120	1	stable	Yes	1	busy	Yes	No	strongly agree	strongly disagree	disagree	agree	disagree	disagree
46	Single	Protestant	25	70	by car/taxi	6	parents	Yes	No	No	No	No	Yes	Yes	prolong fever	72	72	1	stable	No			No	Yes	strongly disagree	disagree	agree	disagree	disagree	disagree
54	Single	Catholic	3	15	by car/taxi	5	relatives	Yes	No	Yes	Yes	No	Yes	No		72	72	1	stable	No			Yes	Yes	strongly agree	disagree	agree	strongly disagree	disagree	strongly disagree
41	Married	Catholic	15	40	by car/taxi	3	children	Yes	No	No	No	No	No	Yes	Anemia	120	120	1	better	No			Yes	Yes	strongly agree	strongly disagree	strongly agree	disagree	disagree	disagree
35	Single	Protestant	5	15	by car/taxi	7	parents	Yes	No	Yes	Yes	Yes	Yes	No		120	120	1	stable	No			No	Yes	strongly agree	disagree	disagree	uncertain	disagree	disagree
40	Single	Catholic	5	11	by car/taxi	2	relatives	Yes	No	Yes	No	No	No	No		168	168	2	stable	No			No	No	strongly agree	disagree	disagree	disagree	strongly disagree	strongly disagree
45	Single	Protestant	3	7	by car/taxi	4	children	Yes	No	No	No	No	No	No		156	156	1	stable	No			No	No	agree	disagree	disagree	disagree	disagree	disagree
49	Married	Protestant	3	20	by bike	4	children	Yes	No	No	No	No	Yes	Yes	Diabetes	48	48	1	better	No			No	No	agree	strongly disagree	disagree	strongly disagree	disagree	strongly disagree
38	Single	Catholic	8	22	by car/taxi	4	children	Yes	No	Yes	No	No	No	No		18	18	1	stable	No			No	No	agree	strongly disagree	disagree	disagree	strongly disagree	strongly disagree
43	Married	Catholic	17	35	by car/taxi	6	children	Yes	No	Yes	No	No	No	Yes	TB/pneumocystis	132	132	2	better	Yes	6	severe symptoms/difficulty to follow up	No	Yes	agree	agree	strongly agree	uncertain	disagree	strongly disagree
41	Married	Catholic	3	7	by car/taxi	4	children	Yes	No	Yes	Yes	No	No	No		36	36	1	stable	No			No	Yes	agree	disagree	disagree	uncertain	disagree	disagree
55	Widow	Protestant	2	5	by car/taxi	6	children	Yes	No	No	No	No	No	No		180	180	1	stable	No			No	No	agree	disagree	disagree	disagree	disagree	strongly disagree
46	Married	Catholic	2	5	by car/taxi	5	children	Yes	No	Yes	No	No	No	No		108	108	1	stable	No			No	Yes	strongly agree	strongly disagree	disagree	uncertain	disagree	strongly disagree
50	Married	Catholic	54	90	by car/taxi	5	children	Yes	No	Yes	No	Yes	No		weight loss	72	72	1	stable	No			No	No	strongly agree	strongly disagree	agree	disagree	disagree	strongly disagree
51	Married	Catholic	256	420	by car/taxi	8	children	Yes	No	Yes	No	No	Yes	No		132	132	1	stable	Yes	2	busy	No	Yes	agree	disagree	disagree	disagree	strongly disagree	strongly disagree
28	Single	Catholic	256	420	by car/taxi	2	parents	Yes	No	Yes	No	No	Yes	No		72	72	1	stable	Yes	2	long distance to hospital	No	Yes	strongly agree	strongly disagree	disagree	disagree	disagree	disagree
42	Single	Protestant	26	90	by car/taxi	2	relatives	Yes	No	Yes	No	No	No	No		96	96	1	stable	No			No	Yes	agree	disagree	disagree	disagree	disagree	strongly disagree
44	Married	Protestant	15	40	by car/taxi	1	spouse/partner	Yes	No	Yes	No	No	No	No		60	60	1	stable	No			No	No	strongly agree	disagree	agree	disagree	disagree	strongly disagree
21	Single	Catholic	3	7	by car/taxi	4	parents	Yes	No	Yes	No	No	No	No		24	24	1	better	Yes	1	forgot	No	Yes	agree	disagree	strongly agree	uncertain	disagree	disagree
35	Married	Protestant	7	18	by car/taxi	4	children	Yes	No	Yes	No	No	No	No		16	18	1	better	No			No	No	agree	disagree	disagree	disagree	disagree	disagree
28	Single	Catholic	15	40	by car/taxi	4	parents	Yes	No	No	No	No	No	No		48	48	1	stable	No			No	No	agree	uncertain	uncertain	uncertain	disagree	strongly disagree
50	Single	Pentecostal	2	5	by car/taxi	4	children	Yes	No	No	No	No	No	Yes	prolong fever	108	108	1	better	No			No	No	agree	disagree	agree	disagree	disagree	strongly disagree
43	Married	Catholic	5	30	by car/taxi	5	spouse/partner	No	No	No	No	No	Yes	No		180	180	1	stable	No			Yes	No	strongly agree	strongly disagree	strongly disagree	strongly disagree	disagree	strongly disagree
38	Married	Catholic	10	30	by car/taxi	7	relatives	Yes	No	Yes	No	No	No	No		132	132	1	better	Yes	2	busy	Yes	Yes	strongly agree	strongly disagree	agree	strongly agree	disagree	strongly disagree
52	Married	Pentecostal	10	30	by bike	5	children	Yes	No	No		No	No	No		60	60	1	better	No			Yes	No	agree	strongly disagree	agree	agree	disagree	strongly disagree
40	Single	Catholic	5	30	by bike	0	nobody	Yes	No	Yes	No	No	No	Yes	weight loss	48	48	1	worse	Yes	1	forgot	No	Yes	strongly agree	disagree	strongly agree	strongly agree	disagree	strongly disagree
36	Married	Catholic	7	45	by bike	4	relatives	Yes	No	Yes		No	No	No		48	48	1	stable	No			No	No	strongly agree	strongly disagree	strongly agree	disagree	agree	strongly disagree
33	Married	Pentecostal	7	30	by car/taxi	4	relatives	Yes	No	No	Yes	No	No	No		16	16	1	better	Yes	2	busy	No	Yes		strongly disagree	strongly disagree	strongly disagree	strongly disagree	strongly disagree
36	Divorced	Muslim	1	5	by car/taxi	4	children	Yes	No	No	No	No	No	No	weight loss	48	48	1	better	No			No	No	agree	uncertain	agree	strongly agree	disagree	strongly disagree
44	Single	Catholic	5	60	by car/taxi	0	nobody	Yes	No	No	No	No	Yes	No		9	9	1	stable	Yes	2	forgot	Yes	No	strongly agree	uncertain	strongly agree	uncertain	uncertain	disagree
42	Separated	Catholic	8	60	by car/taxi	3	children	Yes	No	No	No	No	Yes	No		96	96	1	stable	No			Yes	No	strongly agree	uncertain	strongly agree	strongly agree	agree	strongly disagree
49	Single	Muslim	4	15	by car/taxi	0	nobody	Yes	No	No	No	No	No	No		24	24	1	stable	No			No	No	agree	strongly disagree	agree	strongly disagree	strongly disagree	strongly disagree
53	Single	Protestant	25	60	by bike	4	relatives	Yes	No	No	No	No	No	No		204	204	2	stable	No			Yes	Yes	agree	strongly disagree	strongly agree	uncertain	disagree	disagree
31	Divorced	Catholic	15	45	by car/taxi	0	nobody	Yes	No	Yes	Yes	No	Yes	No		24	24	1	better	No			Yes	No	strongly agree	strongly disagree	strongly disagree	strongly disagree	strongly agree	strongly disagree
34	Single	Pentecostal	7	30	by car/taxi	2	children	Yes	No	Yes	No	No	Yes	No		72	72	1	better	No			Yes	Yes	strongly agree	strongly disagree	strongly agree	strongly disagree	agree	strongly disagree
52	Married	Pentecostal	7	60	by car/taxi	5	relatives	Yes	No	No	Yes	No	Yes	No		48	48	1	stable	No			Yes	No	strongly agree	strongly disagree	strongly disagree	strongly disagree	disagree	strongly disagree
38	Separated	Pentecostal	5	30	by car/taxi	6	children	Yes	No	No	No	No	Yes	No		96	96	1	better	No			No	Yes	disagree	disagree	agree	agree	agree	disagree
38	Separated	Protestant	20	60	by bike	5	children	Yes	No	No	No	No	Yes	No		60	60	1	stable	Yes	2	forgot	Yes	No	strongly agree	strongly agree	strongly disagree	strongly disagree	strongly disagree	strongly disagree
38	Single	Catholic	8	14	by car/taxi	4	relatives	Yes	No	Yes	Yes	No	Yes	No		120	120	1	stable	No			Yes	Yes	strongly agree	strongly agree	strongly disagree	strongly disagree	strongly disagree	strongly disagree
47	Married	Catholic	5	30	by car/taxi	2	children	Yes	No	No	Yes	No	No	No		108	108	1	better	No			Yes	No	strongly agree	strongly disagree	disagree	disagree	disagree	strongly disagree
40	Married	Pentecostal	40	90	by bike	5	relatives	Yes	Yes	No	No	No	No	No		156	132	1	stable	No			Yes	Yes	uncertain	agree	disagree	agree	strongly disagree	strongly agree
32	Married	Protestant	2.5	10	by bike	3	children	Yes	No	No	Yes	No	Yes	No		108	108	1	better	No			No	No	strongly agree	disagree	agree	disagree	disagree	strongly disagree
57	Married	Pentecostal	22	120	by car/taxi	3	children	Yes	No	No	No	No	No	No		144	120	1	stable	No			No	Yes	agree	disagree	strongly disagree	strongly agree	disagree	strongly disagree
32	Single	Catholic	5	10	by car/taxi	3	relatives	No	No	No	No	No	Yes	No		40	40	1	stable	Yes	6	forgot	No	No	agree	disagree	strongly agree	strongly agree	uncertain	strongly disagree
49	Married	Catholic	13	60	by car/taxi	6	relatives	Yes	No	Yes	No	No	Yes	No		84	72	1	better	No			No	No	strongly agree	strongly disagree	uncertain	uncertain	strongly disagree	strongly disagree
59	Married	Pentecostal	6	60	by car/taxi	4	children	Yes	No	No	No	No	Yes	No		130	130	1	better	Yes	1	forgot	Yes	Yes	strongly agree	disagree	agree	uncertain	agree	disagree
50	Married	Catholic	2	10	by car/taxi	4	relatives	Yes	No	Yes	Yes	Yes	Yes	Yes	prolong fever	120	96	1	stable	Yes	6	too many pills/taste of medcine	Yes	Yes	strongly agree	strongly disagree	strongly disagree	strongly agree	strongly disagree	strongly disagree
51	Married	Catholic	25	60	by car/taxi	5	children	No	No	No	No	No	Yes	Yes	prolong fever	60	60	1	better	Yes	3	forgot	No	Yes	strongly agree	disagree	strongly agree	strongly disagree	strongly agree	strongly agree
40	Married	Muslim	3	5	by bike	28	relatives	No	No	No	No	No	No	No		96	96	1	better	No			No	No	strongly agree	disagree	strongly agree	strongly disagree	strongly disagree	strongly disagree
40	Married	Catholic	21	60	by bike	7	relatives	Yes	No	Yes	No	No	Yes	No		120	120	1	stable	No			Yes	Yes	strongly agree	disagree	strongly disagree	uncertain	disagree	strongly disagree
39	Married	Catholic	15	60	by car/taxi	4	children	Yes	No	No	Yes	No	Yes	No		72	72	1	stable	No			No	No	strongly disagree	strongly agree	strongly agree	disagree	disagree	disagree
37	Single	Catholic	23	90	by car/taxi	5	relatives	Yes	No	Yes	Yes	No	Yes	No		144	144	1	stable	No			No	No	strongly agree	strongly agree	strongly disagree	strongly disagree	strongly agree	strongly disagree
43	Never married	Protestant	8	20	by car/taxi	3	children	Yes	No	Yes	No	No	Yes	Yes	prolong fever	72	72	1	stable	Yes	2	busy	Yes	Yes	uncertain	strongly disagree	strongly agree	strongly agree	strongly agree	uncertain
48	Married	Catholic	15	120	by car/taxi	7	relatives	Yes	No	Yes	No	No	Yes	No		288	288	1	stable	No			No	No	strongly agree	strongly agree	strongly disagree	strongly agree	strongly agree	strongly disagree
53	Divorced	Catholic	12	45	by car/taxi	4	relatives	Yes	No	No	No	No	No	Yes	prolong fever	24	24	1	better	No			No	No	strongly agree	disagree	agree	disagree	disagree	strongly disagree
35	Single	Catholic	1	20	by foot	2	parents	No	Yes	Yes	No	No	No	Yes	prolong fever	12	12	1	stable	Yes	1	long distance to hospital	Yes	Yes	strongly agree	strongly agree	strongly agree	strongly agree	strongly disagree	strongly disagree
37	Married	Protestant	16	45	by car/taxi	5	relatives	Yes	No	No	No	No	Yes	Yes	prolong fever	84	84	1	stable	No			No	No	strongly agree	disagree	strongly disagree	strongly disagree	strongly disagree	strongly disagree
56	Married	Protestant	17	47	by car/taxi	10	relatives	Yes	No	No	Yes	No	Yes	Yes	weight loss	48	48	1	stable	Yes	1	forgot	No	No	strongly agree	strongly agree	strongly disagree	strongly disagree	strongly agree	strongly disagree
49	Married	Catholic	5	30	by bike	3	children	Yes	No	Yes	No	No	No	Yes	prolong fever	144	144	1	better	No			No	No	agree	disagree	disagree	disagree	disagree	disagree
40	Single	Catholic	4	15	by bike	2	relatives	No	No	Yes	No	No	Yes	Yes	TB/pneumocystis	60	60	1	better	No			No	No	agree	agree	disagree	disagree	agree	disagree
59	Never married	Pentecostal	17	55	by bike	0	nobody	Yes	No	Yes	No	No	Yes	No		96	96	1	better	Yes	2	forgot	No	Yes	strongly disagree	disagree	agree	disagree	uncertain	strongly disagree
36	Single	Pentecostal	15	46	by bike	3	relatives	Yes	No	No	No	No	No	Yes	chronic diarrhea	36	24	2	better	Yes	2	busy	No	Yes	agree	disagree	agree	agree	agree	disagree
55	Separated	Catholic	13	45	by car/taxi	1	children	No	Yes	Yes	No	No	Yes	No		36	36	1	stable	No			Yes	No	strongly agree	strongly disagree	strongly disagree	strongly agree	strongly disagree	strongly disagree
25	Single	Catholic	7	30	by bike	2	relatives	Yes	No	No	Yes	No	Yes	No		12	12	1	stable	Yes	1	long distance to hospital	Yes	Yes	agree	disagree	strongly agree	agree	agree	uncertain
31	Single	Catholic	10	15	by bike	3	relatives	Yes	No	Yes	No	No	No	Yes	menigitis	72	72	1	better	Yes	7	run out of medicine	No	No	strongly agree	strongly disagree	strongly disagree	strongly disagree	strongly disagree	strongly disagree
44	Single	Pentecostal	8	20	by bike	0	nobody	Yes	No	No	No	No	No	No		120	120	1	worse	No			No	Yes	disagree	uncertain	agree	strongly disagree	agree	strongly disagree
43	Single	Pentecostal	8	40	by car/taxi	5	parents	No	No	No	No	No	Yes	No		228	228	1	better	No			No	No	strongly agree	strongly disagree	strongly disagree	strongly agree	strongly disagree	strongly disagree
35	Separated	Protestant	10	30	by car/taxi	1	children	Yes	No	No	Yes	No	No	No		96	96	1	stable	No			No	Yes	strongly agree	strongly disagree	strongly disagree	strongly disagree	strongly disagree	strongly disagree
27	Single	Pentecostal	10	30	by bike	3	relatives	Yes	No	No	No	No	Yes	Yes	weight loss	108	108	2	better	Yes	2	busy	No	Yes	strongly agree	strongly disagree	strongly disagree	uncertain	agree	strongly disagree
37	Married	Catholic	60	90	by car/taxi	10	relatives	Yes	No	No	No	No	No	No		13	7	1	better	No			No	No	agree	disagree	agree	disagree	disagree	strongly disagree
59	Married	Catholic	21	30	by bike	4	children	No	No	No	No	No	Yes	No		120	120	1	better	No			No	Yes	strongly agree	strongly disagree	disagree	disagree	strongly disagree	disagree
42	Never married	Pentecostal	10	45	by car/taxi	2	children	Yes	No	No	Yes	No	Yes	No		168	168	1	stable	No			Yes	Yes	strongly agree	strongly disagree	strongly agree	strongly agree	strongly disagree	strongly disagree
34	Single	Protestant	10	15	by bike	5	relatives	No	Yes	Yes	No	Yes	Yes	No		11	11	1	better	Yes	1	busy	No	Yes	strongly agree	disagree	strongly agree	uncertain	strongly disagree	strongly disagree
58	Married	Protestant	7	20	by car/taxi	4	relatives	Yes	No	Yes	Yes	No	Yes	No		36	36	1	stable	Yes	2	forgot	Yes	Yes	strongly agree	strongly agree	strongly agree	uncertain	strongly disagree	strongly disagree
33	Married	Protestant	15	30	by car/taxi	10	relatives	Yes	No	No	No	No	Yes	No		24	24	1	stable	Yes	2	Didn't have money for transport to the center	No	Yes	strongly agree	disagree	strongly agree	disagree	strongly disagree	strongly disagree
47	Widow	Protestant	6	45	by car/taxi	11	relatives	Yes	No	Yes	No	No	No	No		168	144	1	stable	No			No	No	strongly agree	strongly disagree	uncertain	strongly disagree	strongly disagree	strongly disagree
35	Single	Catholic	12	45	by car/taxi	3	children	Yes	No	No	Yes	No	No	No		60	60	1	better	No			No	No	strongly agree	disagree	strongly agree	uncertain	strongly disagree	strongly disagree
42	Married	Protestant	25	30	by car/taxi	6	relatives	Yes	No	Yes	No	No	Yes	No		144	144	1	better	No			Yes	Yes	strongly agree	strongly disagree	strongly disagree	strongly disagree	disagree	strongly disagree
36	Single	Protestant	50	60	by car/taxi	0	nobody	Yes	No	Yes	Yes	No	Yes	No		84	84	1	better	Yes	1	Travelled	Yes	Yes	agree	disagree	disagree	strongly disagree	disagree	strongly disagree
32	Married	Catholic	5	30	by bike	5	children	Yes	No	Yes	Yes	No	No	No		5	5	1	better	Yes	2	forgot	No	Yes	strongly agree	strongly disagree	strongly agree	strongly disagree	disagree	strongly disagree
49	Married	Catholic	23	60	by car/taxi	6	relatives	Yes	No	No	No	No	No	No		72	72	1	stable	Yes	1	forgot	Yes	Yes	strongly agree	strongly disagree	strongly agree	strongly disagree	strongly disagree	strongly disagree
42	Single	Pentecostal	5	30	by bike	3	relatives	Yes	No	No	No	No	No	Yes	chronic diarrhea	60	60	1	better	No			No	Yes	strongly agree	strongly disagree	disagree	disagree	disagree	strongly disagree
38	Never married	Catholic	35	90	by car/taxi	0	nobody	Yes	No	Yes	No	No	Yes	No		84	84	1	stable	No			No	No	strongly agree	disagree	strongly agree	uncertain	disagree	strongly disagree
35	Married	Catholic	13	30	by bike	7	children	No	No	No	Yes	No	No	Yes	TB/pneumocystis	84	84	2	stable	Yes	3	too many pills/taste of medcine	No	Yes	strongly agree	uncertain	agree	uncertain	disagree	disagree
49	Never married	Pentecostal	13	35	by bike	6	children	Yes	No	No	No	No	Yes	No		108	108	1	better	No			No	No	agree	agree	disagree	agree	agree	agree
47	Single	Pentecostal	2	10	by car/taxi	3	children	Yes	No	No	Yes	Yes	Yes	No		120	60	1	stable	No			No	Yes	strongly disagree	strongly agree	strongly agree	strongly disagree	strongly disagree	strongly disagree
43	Married	Catholic	5	45	by car/taxi	7	relatives	No	No	No	No	No	No	No		60	60	1	better	No			No	No	strongly agree	strongly agree	strongly agree	strongly agree	strongly disagree	strongly disagree
31	Single	Muslim	9	45	by car/taxi	4	relatives	No	No	No	Yes	No	Yes	No		21	21	1	better	Yes	1	forgot	Yes	No	strongly agree	strongly disagree	strongly agree	uncertain	strongly disagree	strongly disagree
56	Married	Protestant	7	30	by car/taxi	2	parents	Yes	No	Yes	Yes	No	Yes	Yes	prolong fever	7	7	1	better	Yes	3	forgot	No	No	strongly agree	uncertain	strongly disagree	uncertain	strongly disagree	strongly disagree
61	Married	Catholic	70	240	by car/taxi	8	children	No	No	No	No	No	Yes	No		6	6	1	better	No			No	No	agree	uncertain	agree	uncertain	strongly disagree	strongly disagree
53	Married	Protestant	17	50	by bike	4	children	Yes	No	No	Yes	No	Yes	No		100	100	1	better	No			No	Yes	uncertain	disagree	agree	uncertain	disagree	disagree
52	Never married	Protestant	1	25	by foot	1	children	Yes	No	No	Yes	No	No	No		120	120	1	better	No			No	No	strongly agree	strongly disagree	strongly agree	strongly disagree	strongly disagree	strongly disagree
49	Married	Catholic	4	10	by car/taxi	5	children	No	No	Yes	Yes	Yes	Yes	Yes	chronic diarrhea	84	84	1	better	No	4	forgot	No	No	disagree	strongly disagree	agree	strongly agree	uncertain	uncertain
34	Separated	Pentecostal	15	60	by bike	3	children	Yes	No	No	Yes	No	Yes	No		13	13	1	stable	No			Yes	No	strongly agree	strongly disagree	strongly disagree	strongly disagree	strongly disagree	strongly disagree
46	Married	Catholic	80	180	by car/taxi	4	children	Yes	No	Yes	Yes	No	Yes	No		180	180	2	stable	No			Yes	Yes	strongly agree	strongly disagree	strongly disagree	strongly disagree	strongly disagree	strongly disagree
45	Married	Catholic	15	30	by bike	6	children	Yes	No	Yes	No	No	No	No		36	36	1	better	Yes	3	forgot	No	Yes	strongly agree	strongly agree	strongly agree	uncertain	disagree	disagree
49	Separated	Catholic	15	30	by bike	7	children	Yes	No	Yes	Yes	No	Yes	No		48	48	1	better	No			No	Yes	strongly agree	strongly disagree	strongly agree	uncertain	disagree	disagree
45	Married	Catholic	5	24	by foot	4	children	Yes	No	Yes	Yes	No	No	Yes	Diabetes	48	48	1	better	No			No	Yes	agree	disagree	disagree	disagree	agree	agree
50	Married	Pentecostal	18	15	by bike	15	relatives	Yes	No	No	No	No	Yes	No		60	60	2	better	No			No	No	agree	uncertain	agree	agree	disagree	disagree
61	Married	Pentecostal	8	30	by bike	6	children	Yes	No	No	No	No	No	No		48	48	1	better	No			No	No	strongly agree	disagree	uncertain	strongly disagree	disagree	strongly agree
34	Married	Catholic	12	45	by car/taxi	5	relatives	No	No	Yes	No	No	Yes	No		10	3		stable	No			No	No	strongly agree	strongly agree	strongly disagree	uncertain	strongly disagree	strongly disagree
51	Married	Protestant	5	30	by bike	5	children	Yes	No	Yes	Yes	No	Yes	No		108	84	1	stable	No			No	No	strongly agree	uncertain	strongly agree	strongly agree	strongly disagree	strongly disagree
64	Never married	Catholic	6	17	by bike	8	relatives	No	No	Yes	No	No	No	No		120	120	1	better	No			No	No	strongly agree	disagree	strongly agree	strongly agree	disagree	strongly disagree
49	Separated	Protestant	3	30	by foot	0	nobody	No	Yes	Yes	No	No	Yes	No		48	48	1	better	No			No	Yes	strongly agree	disagree	disagree	disagree	disagree	strongly disagree
50	Divorced	Catholic	20	60	by car/taxi	4	relatives	Yes	No	No	No	No	Yes	No		216	192	1	stable	No			Yes	No	strongly agree	strongly disagree	strongly agree	uncertain	strongly disagree	disagree
38	Single	Protestant	12	60	by bike	12	relatives	No	No	No	No	No	Yes	Yes	chronic herpes simplex	5	5	1	better	No			No	No	strongly agree	disagree	agree	disagree	disagree	strongly disagree
52	Single	Protestant	14	45	by car/taxi	4	children	Yes	No	No	No	No	No	No		204	96	1	better	No			Yes	No	strongly agree	strongly disagree	disagree	strongly agree	strongly disagree	strongly disagree
23	Single	Catholic	7	25	by bike	2	parents	Yes	No	No	Yes	Yes	Yes	No		8	8	1	better	Yes	2	forgot	No	Yes	strongly agree	strongly disagree	strongly agree	uncertain	disagree	strongly disagree
41	Married	Catholic	2	10	by foot	6	children	Yes	No	Yes	No	No	No	No		96	96	1	better	Yes	3	forgot	No	No	agree	strongly agree	disagree	disagree	disagree	strongly disagree
68	Divorced	Pentecostal	15	30	by car/taxi	3	children	Yes	No	No	No	No	No	No		60	60	1	better	No			No	No	strongly agree	disagree	disagree	disagree	agree	disagree
46	Married	Catholic	2	5	by car/taxi	5	children	Yes	No	No	No	No	No	No		108	108	1	stable	No			No	No	strongly agree	strongly disagree	disagree	disagree	strongly disagree	strongly disagree
53	Single	Catholic	15	40	by car/taxi	2	children	Yes	No	No	No	No	No	No		192	192	1	stable	No			No	No	strongly agree	strongly disagree	strongly disagree	uncertain	disagree	strongly disagree
37	Single	Catholic	3	7	by car/taxi	2	children	No	No	No	No	No	No	No		72	72	1	stable	No			No	No	agree	disagree	disagree	disagree	disagree	disagree
15	Single	Catholic	7	18	by car/taxi	6	relatives	Yes	No	No	No	No	No	No		144	144	1	stable	Yes	3	forgot	No	Yes	agree	disagree	strongly agree	strongly agree	disagree	strongly disagree
40	Single	Pentecostal	7	30	by car/taxi	8	relatives	Yes	No	No	No	No	Yes	No		48	48	1	stable	No			Yes	Yes	strongly agree	disagree	disagree	strongly disagree	strongly disagree	strongly disagree
38	Separated	Protestant	25	30	by bike	4	children	Yes	Yes	Yes	Yes	Yes	Yes	No		10	10	1	better	Yes	3	forgot	No	No	agree	disagree	agree	disagree	agree	disagree
31	Married	Catholic	3	15	by car/taxi	1	spouse/partner	Yes	No	No	Yes	No	Yes	No		65	65	1	stable	Yes	2	forgot	No	No	strongly agree	strongly disagree	strongly agree	strongly disagree	strongly disagree	strongly disagree
48	Married	Catholic	8	20	by bike	1	spouse/partner	No	No	No	No	No	No	Yes	TB/pneumocystis	48	48	1	stable	No			No	No	agree	disagree	uncertain	strongly disagree	disagree	agree
40	Single	Pentecostal	27	90	by car/taxi	6	children	Yes	No	No	Yes	No	No	No		121	99	1	better	No			Yes	No	uncertain	strongly disagree	strongly agree	agree	disagree	strongly agree
23	Single	Protestant	12	40	by bike	5	relatives	Yes	No	No	No	No	No	No		120	120	1	better	Yes	1	forgot	No	No	agree	disagree	uncertain	uncertain	disagree	disagree
25	Single	Catholic	11	40	by car/taxi	7	relatives	Yes	No	No	No	No	Yes	No		60	60	1	stable	No			No	No	strongly agree	strongly disagree	strongly agree	strongly disagree	strongly disagree	strongly disagree
20	Single	Catholic	26	60	by bike	4	parents	Yes	No	No	No	No	No	Yes	prolong fever	72	72	1	stable	Yes	2	too many pills/taste of medcine	No	Yes	agree	disagree	agree	uncertain	strongly agree	uncertain
29	Single	Catholic	10	40	by car/taxi	2	children	No	No	Yes	No	No	No	No		9	9	1	better	Yes	3	forgot	Yes	No	strongly agree	disagree	strongly agree	disagree	strongly disagree	strongly disagree
20	Single	Protestant	16	40	by bike	2	spouse/partner	Yes	No	No	No	No	Yes	Yes	prolong fever	120	120	1	stable	Yes	3	too many pills/taste of medcine	No	No	disagree	disagree	agree	uncertain	disagree	disagree
45	Single	Catholic	5	20	by bike	3	children	Yes	No	No	No	No	No	Yes	prolong fever	60	60	1	stable	No			No	No	strongly agree	disagree	disagree	disagree	disagree	strongly disagree
60	Married	Catholic	16	40	by bike	5	relatives	Yes	No	No	No	No	No	No		42	42	1	better	No			No	Yes	agree	uncertain	disagree	uncertain	disagree	strongly disagree
24	Single	Protestant	17	45	by bike	2	parents	Yes	No	No	No	No	Yes	No		24	24	1	stable	No			No	No	uncertain	strongly disagree	strongly agree	disagree	disagree	disagree
52	Never married	Protestant	35	90	by car/taxi	4	relatives	Yes	No	No	No	No	No	No		132	132	1	better	No			No	No	strongly disagree	strongly agree	strongly agree	strongly agree	strongly disagree	strongly disagree
41	Married	Protestant	20	30	by car/taxi	6	relatives	No	No	No	No	No	Yes	No		72	72	1	stable	Yes	3	busy	Yes	No	strongly agree	strongly agree	strongly agree	disagree	strongly disagree	strongly agree
49	Separated	Protestant	21	60	by car/taxi	8	children	Yes	No	No	No	No	No	Yes	Diabetes	48	48	1	stable	No			Yes	Yes	strongly agree	strongly disagree	strongly disagree	strongly agree	strongly disagree	strongly disagree
43	Never married	Catholic	23	30	by car/taxi	1	children	Yes	No	No	Yes	No	No	Yes	TB/pneumocystis	156	156	1	worse	No			Yes	No	uncertain	strongly agree	strongly agree	strongly agree	strongly agree	strongly disagree
65	Single	Protestant	5	24	by car/taxi	4	children	Yes	No	No	No	No	No	Yes	prolong fever	108	108	1	stable	No			Yes	No	disagree	strongly agree	strongly agree	strongly agree	strongly agree	strongly agree
49	Married	Catholic	24	45	by bike	4	spouse/partner	Yes	No	Yes	Yes	Yes	No	No		180	172	1	better	No			No	No	strongly agree	strongly disagree	strongly agree	disagree	strongly disagree	strongly disagree
40	Married	Pentecostal	40	59	by car/taxi	6	relatives	Yes	No	No	No	No	Yes	No		132	132	1	better	Yes	4	busy	No	No	strongly agree	disagree	strongly agree	strongly disagree	strongly agree	strongly disagree
35	Married	Catholic	8	20	by bike	1	spouse/partner	Yes	No	No	No	No	No	No		48	48	1	better	Yes	14	Travelled	No	No	strongly agree	agree	agree	uncertain	disagree	strongly disagree
56	Never married	Pentecostal	15	45	by car/taxi	6	relatives	Yes	No	No	No	No	Yes	No		7	7	1	better	No			No	Yes	strongly agree	strongly agree	strongly agree	strongly agree	strongly agree	strongly agree
56	Separated	Pentecostal	13	25	by car/taxi	5	children	Yes	No	No	No	No	No	Yes	prolong fever	144	144	1	better	No			No	No	agree	agree	disagree	disagree	disagree	strongly disagree
50	Never married	Catholic	26	60	by car/taxi	0	nobody	Yes	No	No	No	No	No	No		24	24	1	better	No			No	No	strongly agree	disagree	disagree	disagree	disagree	strongly disagree
40	Single	Catholic	13	25	by car/taxi	6	relatives	No	No	Yes	No	No	No	No		9	9	1	stable	No			No	No	strongly agree	disagree	disagree	disagree	disagree	strongly disagree
42	Married	Catholic	27	49	by car/taxi	5	children	No	No	No	No	No	Yes	No		108	108	1	better	No			No	No	strongly agree	strongly agree	uncertain	disagree	strongly disagree	strongly disagree
15	Single	Catholic	7	18	by car/taxi	6	relatives	Yes	No	No	No	No	No	No		14	14	1	stable	Yes	3	forgot	No	Yes	agree	disagree	strongly agree	strongly agree	disagree	strongly disagree
37	Married	Catholic	3	7	by car/taxi	5	children	No	No	No	No	No	No	No		96	96	1	stable	No			No	No	strongly agree	disagree	agree	uncertain	disagree	disagree
25	Single	Catholic	3	7	by car/taxi		nobody	No	No	No	No	No	No	No		8	8	1	better	No			No	No	agree	disagree	strongly agree	uncertain	disagree	strongly disagree
30	Single	Catholic	4	9	by car/taxi	6	parents	Yes	Yes	Yes	Yes	Yes	No	Yes	prolong fever	24	24	1	better	Yes	5	stigma	No	Yes	agree	uncertain	strongly agree	agree	disagree	strongly disagree
50	Divorced	Catholic	5	11	by car/taxi	3	children	No	No	No	No	No	No	No		60	60	1	stable	No			No	No	agree	disagree	uncertain	uncertain	disagree	disagree
60	Widow	Protestant	3	7	by car/taxi	7	relatives	No	No	No	No	No	No	No		96	96	1	stable	Yes	2	forgot	No	Yes	strongly agree	disagree	disagree	uncertain	disagree	strongly disagree
42	Married	Protestant	3	7	by car/taxi		children	Yes	No	No	No	No	No	No		156	156	1	stable	No			No	No	agree	disagree	disagree	disagree	disagree	strongly disagree
60	Widow	Protestant	3	7	by car/taxi	7	relatives	No	No	No	No	No	No	No		96	96	1	stable	Yes	2	Fatigue	No	Yes	strongly agree	disagree	disagree	uncertain	disagree	strongly disagree
48	Single	Catholic	15	40	by car/taxi	2	children	No	No	Yes	No	No	No	No		96	96	1	stable	Yes	2	long distance to hospital	No	No	agree	uncertain	uncertain	uncertain	disagree	disagree
52	Single	Pentecostal	3	7	by car/taxi	3	relatives	Yes	No	No	No	No	No	No		180	180	1	stable	No			No	No	agree	disagree	uncertain	agree	disagree	strongly disagree
48	Married	Protestant	54	90	by car/taxi	5	parents	Yes	No	Yes	No	No	No	No		180	180	1	stable	No			No	Yes	strongly agree	disagree	disagree	uncertain	disagree	strongly disagree
5i	Married	Pentecostal	2	7	by car/taxi	3	children	Yes	No	No	Yes	No	No	Yes	TB/pneumocystis	180	180	2	better	Yes	3	forgot	Yes	Yes	agree	disagree	agree	uncertain	disagree	strongly disagree
40	Married	Pentecostal	5	11	by car/taxi	4	children	Yes	No	No	No	No	No	No		84	84	1	stable	No			No	Yes	strongly agree	uncertain	uncertain	agree	disagree	strongly disagree
46	Married	Pentecostal	3	7	by car/taxi	4	children	Yes	No	Yes	No	No	No	Yes	Toxoplasmosis	84	84	1	better	Yes	5	too many pills/taste of medcine	No	Yes	agree	uncertain	strongly agree	agree	agree	strongly disagree
52	Married	Pentecostal	15	45	by car/taxi	7	children	Yes	No	Yes	No	No	No	Yes	weight loss	168	60	1	stable	Yes	2	busy	No	Yes	strongly agree	strongly disagree	disagree	agree	disagree	strongly disagree
44	Married	Pentecostal	15	45	by car/taxi	7	children	Yes	No	No	No	No	No	No		144	144	1	stable	No			No	Yes	strongly agree	strongly disagree	disagree	uncertain	disagree	strongly disagree
44	Single	Catholic	8	20	by car/taxi		nobody	No	Yes	Yes	No	Yes	No	Yes	Cough	10	10	1	worse	Yes	8	Depressed	Yes	Yes	agree	uncertain	strongly agree	disagree	disagree	strongly disagree
30	Cohabitating	Catholic	7	18	by car/taxi	2	spouse/partner	No	No	Yes	No	No	No	No		96	96	1	stable	Yes	1	run out of medicine	No	No	strongly agree	disagree	agree	uncertain	disagree	strongly disagree
45	Widow	Catholic	3	7	by car/taxi	6	children	Yes	No	Yes	Yes	No	No	No		72	72	1	stable	No			No	Yes	agree	disagree	agree	uncertain	disagree	disagree
23	Single	Protestant	4	9	by car/taxi	6	parents	No	No	Yes	No	Yes	No	No		12	12	1	better	Yes	8	Travelled and forgot drugs	No	Yes	agree	disagree	disagree	uncertain	disagree	strongly disagree
39	Married	Catholic	8	25	by car/taxi	6	children	Yes	No	No	No	No	No	No		96	96	1	better	Yes	2	Depressed knowing that my husband and child are affected	No	No	strongly agree	disagree	disagree	agree	disagree	strongly disagree
50	Married	Catholic	8	22	by car/taxi	6	children	Yes	No	No	No	No	No	No		96	96	1	stable	No			No	Yes	strongly agree	strongly disagree	disagree	disagree	disagree	strongly disagree
58	Married	Catholic	8	22	by car/taxi	6	relatives	Yes	No	Yes	No	No	No	No		60	60	1	stable	No			No	No	strongly agree	strongly disagree	strongly disagree	uncertain	disagree	strongly disagree
46	Single	Catholic	8	22	by car/taxi	2	relatives	No	No	Yes	No	No	No	No		96	96	1	stable	No			No	Yes	strongly agree	strongly disagree	disagree	uncertain	disagree	strongly disagree
42	Single	Catholic	8	22	by car/taxi	4	relatives	No	No	Yes	No	No	No	No		204	204	1	stable	No			No	Yes	agree	disagree	disagree	uncertain	disagree	strongly disagree
42	Single	Protestant	8	22	by car/taxi	3	relatives	Yes	No	No	No	No	No	No		156	156	1	stable	No			No	No	strongly agree	disagree	uncertain	disagree	disagree	disagree
42	Single	Protestant	8	22	by car/taxi	3	relatives	No	No	No	No	No	No	No		156	156	1	stable	No			No	Yes	strongly agree	disagree	agree	uncertain	disagree	strongly disagree
35	Single	Protestant	25	90	by car/taxi	2	children	Yes	No	No	No	No	No	Yes	chronic diarrhea	12	12	1	better	No			Yes	No	strongly agree	disagree	disagree	uncertain	agree	strongly disagree
33	Single	Pentecostal	12	30	by car/taxi		nobody	No	Yes	Yes	No	Yes	No	No		8	8	1	stable	No			No	No	agree	disagree	disagree	uncertain	disagree	disagree
30	Single	Catholic	13	30	by car/taxi		nobody	No	No	Yes	Yes	No	No	No		6	6	1	better	No			No	No	strongly agree	uncertain	strongly agree	agree	disagree	disagree
23	Single	Protestant	13	40	by car/taxi	2	relatives	No	No	Yes	No	No	No	No		24	24	1	stable	No			No	No	strongly agree	disagree	disagree	uncertain	disagree	disagree
46	Married	Catholic	3	7	by car/taxi	6	children	Yes	No	Yes	No	No	No	No		180	180	1	better	No			No	Yes	strongly agree	agree	uncertain	uncertain	disagree	disagree
45	Single	Protestant	8	18	by car/taxi	2	children	No	No	Yes	Yes	No	No	No		156	156	1	stable	No				Yes	agree	disagree	uncertain	uncertain	disagree	disagree
58	Married	Catholic	17	30	by car/taxi	3	children	Yes	No	No	No	No	No	No		168	168	1	stable	No			No	No	strongly agree	strongly disagree	disagree	uncertain	disagree	disagree
52	Married	Catholic	3	7	by car/taxi	4	children	Yes	No	No	No	No	No	No		72	72	1	stable	No			No	No	strongly agree	disagree	uncertain	uncertain	strongly disagree	strongly disagree
33	Single	Catholic	15	45	by car/taxi	2	children	No	No	Yes	Yes	Yes	No	Yes		84	84	1	better	Yes	6	too many pills/taste of medcine	No	Yes	agree	agree	strongly agree	strongly agree	strongly disagree	strongly disagree
42	Married	Pentecostal	2	5	by car/taxi	7	children	Yes	No	No	No	No	No	No		168	168	1	stable	No	2	busy	No	Yes	strongly agree	disagree	uncertain	uncertain	strongly disagree	strongly disagree
53	Married	Protestant	35	6	by car/taxi	6	relatives	Yes	No	Yes	Yes	Yes	No	No		132	132	1	stable	Yes	2	stigma	No	Yes	strongly agree	strongly disagree	agree	uncertain	strongly disagree	strongly disagree
44	Married	Protestant	256	300	by car/taxi	6	spouse/partner	Yes	No	Yes	No	No	No	No		156	156	1	stable	No			No	Yes	agree	disagree	disagree	disagree	strongly disagree	strongly disagree
35	Widow	Protestant	15	45	by car/taxi	5	children	Yes	No	Yes	Yes	No	No	No		60	60	1	stable	Yes	3	stigma	No	Yes	agree	disagree	agree	uncertain	strongly disagree	strongly disagree
54	Widow	Catholic	59	120	by car/taxi	7	children	Yes	No	No	No	No	No	No		60	60	1	stable	No			No	No	agree	disagree	strongly agree	uncertain	strongly disagree	strongly disagree
44	Married	Protestant	15	45	by car/taxi	2	spouse/partner	Yes	No	Yes	No	No	No	No		60	60	1	stable	No			No	Yes	strongly agree	strongly disagree	strongly agree	agree	strongly disagree	strongly disagree
44	Single	Protestant	5	11	by car/taxi	4	children	Yes	No	Yes	Yes	Yes	No	No		96	96	1	better	Yes	4	stigma	No	Yes	agree	disagree	agree	uncertain	strongly disagree	strongly disagree
48	Single	Protestant	3	7	by car/taxi	5	relatives	Yes	No	Yes	No	No	Yes	No		96	96	1	stable	Yes	4	busy	No	Yes	agree	disagree	agree	uncertain	strongly disagree	strongly disagree
28	Single	Protestant	8	25	by car/taxi	9	parents	Yes	No	Yes	No	Yes	No	No		48	48	1	stable	Yes	6	Travelled	No	Yes	agree	disagree	agree	uncertain	strongly disagree	strongly disagree
47	Married	Protestant	1	2	by car/taxi	8	children	Yes	No	Yes	Yes	Yes	No	No		132	132	1	stable	Yes	5	forgot	No	Yes	agree	strongly disagree	agree	disagree	strongly disagree	strongly disagree
28	Single	Protestant	256	240	by car/taxi	3	parents	Yes	No	No	No	No	Yes	No		72	72	1	stable	Yes	2	busy	No	Yes	agree	strongly disagree	strongly disagree	agree	strongly disagree	strongly disagree
50	Single	Catholic	2	5	by car/taxi	4	relatives	No	No	Yes	No	No	No	No		48	48	1	stable	Yes	4	busy	No	Yes	strongly agree	strongly disagree	disagree	disagree	strongly disagree	strongly disagree
43	Single	Protestant	25	60	by car/taxi	4	parents	Yes	No	No	No	No	No	No		120	120	1	stable	Yes	5	forgot	No	Yes	agree	uncertain	strongly agree	disagree	strongly disagree	strongly disagree
60	Married	Catholic	13	30	by bike	4	children	Yes	No	No	No	No	Yes	Yes	TB/pneumocystis	192	180	1	better	Yes	2	forgot	Yes	Yes	agree	uncertain	agree	strongly disagree	agree	strongly disagree
43	Married	Pentecostal	5	30	by car/taxi	2	spouse/partner	No	No	No	No	No	No	No		2	2	1	stable	Yes	1	busy	No	No	strongly agree	disagree	strongly agree	uncertain	disagree	disagree
42	Married	Pentecostal	18	45	by bike	5	relatives	Yes	No	No	No	No	Yes	No		108	108	1	stable	Yes	3	forgot	No	Yes	strongly disagree	strongly disagree	agree	disagree	disagree	strongly disagree
34	Married	Protestant	15	60	by foot	7	relatives	Yes	No	No	No	No	Yes	No		156	156	1	stable	No			No	No	agree	disagree	strongly disagree	strongly disagree	strongly disagree	strongly disagree
53	Single	Protestant	10	40	by car/taxi	3	children	Yes	No	No	No	No	Yes	No		120	120	1	stable	Yes	2	forgot	Yes	No	uncertain	strongly disagree	strongly agree	strongly agree	disagree	strongly disagree
30	Single	Catholic	21	45	by car/taxi	1	relatives	Yes	No	No	No	No	No	No		48	48	1	stable	No			Yes	Yes	strongly agree	strongly disagree	strongly agree	strongly agree	strongly disagree	strongly disagree
30	Single	Catholic	9	20	by car/taxi	3	parents	Yes	No	Yes	No	No	No	No		132	132	1	stable	Yes	12	severe symptoms/difficulty to follow up	Yes	Yes	disagree	uncertain	strongly agree	uncertain	disagree	disagree
23	Single	Pentecostal	15	30	by car/taxi	12	relatives	Yes	No	No	Yes	No	Yes	No		16	14	1	better	No			No	No	strongly agree	strongly agree	strongly agree	strongly disagree	strongly agree	strongly disagree
31	Married	Muslim	2	10	by foot	7	relatives	Yes	No	No	No	No	Yes	No		3	3	1	stable	No			No	No	strongly agree	agree	disagree	disagree	strongly agree	strongly disagree
41	Single	Catholic	6	10	by car/taxi	4	children	Yes	No	Yes	No	No	Yes	No		144	96	1	stable	Yes	3	stigma	Yes	Yes	uncertain	uncertain	strongly agree	strongly agree	disagree	strongly disagree
34	Single	Protestant	7	30	by car/taxi	1	children	Yes	No	Yes	No	No	No	No		144	144	1	stable	No			No	No	strongly agree	agree	disagree	uncertain	uncertain	uncertain
47	Never married	Pentecostal	5	20	by car/taxi	5	relatives	No	No	No	No	No	Yes	No		144	96	1	stable	No			No	No	strongly agree	disagree	strongly disagree	uncertain	agree	strongly disagree
21	Single	Muslim	2	7	by bike	8	relatives	Yes	No	Yes	No	No	Yes	Yes	prolong fever	2	2	1	better	Yes	4	forgot	No	Yes	strongly agree	disagree	uncertain	strongly disagree	strongly agree	uncertain
43	Single	Catholic	15	35	by car/taxi	5	children	Yes	No	No	No	No	No	No		72	72	1	stable	No			No	No	strongly agree	agree	strongly disagree	strongly disagree	disagree	disagree
28	Single	Catholic	35	90	by car/taxi	2	children	Yes	No	No	Yes	No	Yes	No		24	24	1	stable	No			Yes	No	strongly agree	strongly disagree	strongly disagree	strongly disagree	strongly disagree	strongly disagree
37	Married	Pentecostal	7	15	by bike	4	children	Yes	No	No	No	No	Yes	Yes	TB/pneumocystis	72	72	1	better	No			No	No	uncertain	agree	agree	disagree	disagree	disagree
39	Single	Protestant	4	30	by foot	4	children	No	No	Yes	Yes	No	Yes	No		11	11	2	stable	Yes	3	forgot	No	No	uncertain	disagree	agree	disagree	agree	strongly disagree
50	Single	Catholic	8	20	by car/taxi	3	children	Yes	No	No	Yes	No	No	No		96	96	2	better	Yes	2	forgot	No	Yes	strongly agree	strongly agree	strongly agree	uncertain	disagree	strongly disagree
20	Single	Pentecostal	19	30	by bike	2	parents	No	No	No	No	No	Yes	Yes	prolong fever	108	108	1	stable	Yes	2	busy	No	No	strongly disagree	disagree	strongly disagree	strongly disagree	strongly disagree	disagree
35	Married	Pentecostal	25	45	by bike	3	relatives	Yes	No	No	No	No	Yes	No		60	60	1	better	Yes	1	busy	No	No	agree	disagree	strongly agree	disagree	agree	disagree
51	Married	Animist	15	30	by car/taxi	7	relatives	Yes	No	Yes	No	No	Yes	Yes	jaundice	24	24	1	better	No			No	No	strongly agree	strongly disagree	strongly agree	agree	disagree	disagree
49	Married	Protestant	20	120	by car/taxi	6	relatives	Yes	No	Yes	No	No	Yes	No		144	144	1	better	No			No	No	agree	disagree	strongly agree	strongly disagree	strongly agree	strongly disagree
46	Separated	Protestant	36	90	by car/taxi	2	children	Yes	No	No	Yes	No	Yes	No		84	84	1	stable	No			Yes	No	agree	disagree	disagree	disagree	disagree	disagree
45	Married	Protestant	90	10800	by car/taxi	9	relatives	Yes	No	No	No	No	Yes	Yes	chronic diarrhea	168	120	1	stable	Yes	1	busy	Yes	Yes	agree	disagree	agree	strongly disagree	disagree	strongly disagree
43	Married	Catholic	23	55	by car/taxi	8	children	No	No	No	No	No	No	Yes	prolong fever	13	13	1	better	Yes	2	long distance to hospital	No	Yes	strongly agree	disagree	agree	disagree	disagree	disagree
46	Never married	Pentecostal	56	120	by car/taxi	5	children	No	No	No	No	No	No	No		49	49	1	better	No			No	No	strongly agree	strongly disagree	strongly disagree	strongly disagree	strongly disagree	strongly disagree
52	Widow	Protestant	10	30	by foot	4	children	Yes	No	No	No	No	Yes	No		120	120	1	stable	No			No	Yes	strongly agree	strongly disagree	strongly disagree	strongly disagree	strongly disagree	strongly disagree
37	Separated	Protestant	30	90	by car/taxi	3	children	No	No	No	No	No	No	No		34	34	1	better	Yes	3	When people came visiting	No	No	agree	disagree	strongly disagree	uncertain	strongly disagree	strongly disagree
38	Separated	Pentecostal	13	30	by bike	4	children	No	No	No	No	No	No	No		60	60	1	better	No			Yes	No	disagree	disagree	disagree	disagree	disagree	strongly disagree
48	Never married	Pentecostal	7	20	by car/taxi	5	relatives	Yes	No	No	No	No	Yes	Yes	Cancer	96	96	1	stable	No			No	No	disagree	agree	agree	disagree	disagree	disagree
38	Single	Protestant	8	20	by car/taxi	5	relatives	Yes	No	No	No	Yes	Yes	Yes	TB/pneumocystis	18	18	1	stable	No			No	Yes	agree	agree	agree	uncertain	agree	disagree
34	Single	Protestant	9	45	by car/taxi	12	relatives	Yes	No	Yes	Yes	No	No	No		120	120	2	better	No			No	Yes	agree	disagree	disagree	disagree	disagree	disagree
45	Married	Protestant	3	30	by foot	5	relatives	Yes	No	No	No	No	Yes	No		168	168	1	stable	No			No	Yes	agree	disagree	agree	disagree	disagree	disagree
31	Single	Protestant	17	60	by car/taxi	2	parents	Yes	No	No	No	No	No	Yes	prolong fever	24	24	1	better	No			No	Yes	agree	disagree	agree	disagree	disagree	disagree
53	Married	Protestant	4	45	by foot	6	relatives	Yes	No	No	No	No	No	Yes	prolong fever	12	12	1	better	No			No	No	agree	disagree	agree	disagree	disagree	disagree
60	Married	Protestant	13	60	by car/taxi	6	children	Yes	No	No	No	No	No	No		12	12	1	better	No			No	No	agree	disagree	agree	disagree	disagree	disagree
65	Married	Protestant	6	15	by car/taxi	4	children	Yes	No	No	Yes	No	Yes	Yes	prolong fever	108	108	1	stable	No			Yes	No	agree	disagree	agree	disagree	disagree	disagree
48	Divorced	Protestant	9	45	by car/taxi	3	parents	Yes	No	Yes	No	No	Yes	No		132	132	1	stable	No			No	Yes	agree	disagree	agree	disagree	disagree	disagree
51	Married	Protestant	8	45	by car/taxi	4	children	Yes	No	No	No	No	No	No		12	12	1	better				No	No	agree	disagree	agree	disagree	disagree	disagree
52	Single	Protestant	12	180	by car/taxi	7	relatives	Yes	No	No	No	No	No	No		108	108	1	better	Yes	2	busy	No	Yes	agree	disagree	agree	disagree	disagree	disagree
43	Married	Protestant	11	45	by car/taxi	5	relatives	Yes	No	Yes	No	No	No	No		156	156	1	stable	No			No	Yes	agree	disagree	agree	disagree	disagree	disagree
32	Married	Pentecostal	13	60	by car/taxi	7	relatives	Yes	No	No	No	No	No	Yes	prolong fever	180	180	2	stable	Yes	2	forgot	No	Yes	agree	disagree	agree	disagree	disagree	disagree
60	Married	Protestant	4	40	by foot	5	children	Yes	No	No	No	No	No	No		180	180	1	stable	No			No	Yes	agree	disagree	agree	disagree	disagree	disagree
34	Single	Catholic	13	45	by car/taxi	7	relatives	Yes	No	No	No	No	No	Yes	chronic diarrhea	60	60	2	better	No			No	Yes	agree	disagree	agree	disagree	disagree	disagree
56	Married	Pentecostal	8	45	by car/taxi	7	children	Yes	No	No	No	No	Yes	No		72	72	1	stable	No			No	Yes	agree	disagree	agree	disagree	disagree	disagree
41	Single	Protestant	13	45	by car/taxi	13	relatives	No	No	No	No	No	No	No		120	120	1	stable	Yes	3	forgot	No	No	strongly agree	disagree	agree	disagree	disagree	disagree
42	Single	Protestant	3	20	by foot	4	children	Yes	No	No	No	No	No	No		60	60	1	stable	No			No	Yes	strongly agree	disagree	agree	disagree	disagree	disagree
50	Married	Protestant	7	45	by car/taxi	3	children	Yes	No	No	No	No	No	No		168	168	1	better	No			No	Yes	agree	strongly disagree	strongly disagree	disagree	disagree	disagree
43	Single	Protestant	7	45	by car/taxi	2	children	Yes	No	No	No	No	No	No		84	84	1	stable	Yes	2	forgot	No	Yes	agree	disagree	agree	disagree	disagree	disagree
61	Married	Catholic	3	30	by foot	4	children	Yes	No	No	No	No	No	No		60	60	2	stable	No			No	Yes	agree	disagree	agree	disagree	disagree	disagree
43	Married	Protestant	35	130		3	children	Yes	No	Yes	No	No	Yes	No		96	96	1	better	No			No	Yes	strongly agree	disagree	strongly agree	strongly disagree	strongly disagree	strongly disagree
40	Married	Pentecostal	8	45	by car/taxi	3	relatives	Yes	No	No	No	No	No	No		108	108	2	stable	Yes			No	Yes	strongly agree	agree	agree	disagree	disagree	disagree
52	Married	Catholic	5	30	by car/taxi	5	relatives	Yes	No	Yes	No	No	Yes	No		36	36	1	stable	Yes	2	run out of medicine	No	Yes	strongly disagree	strongly disagree	disagree	disagree	disagree	disagree
45	Married	Catholic	9	45	by car/taxi	5	relatives	Yes	No	No	No	Yes	Yes	No		120	120	2	stable	Yes	2	forgot	No	Yes	strongly disagree	disagree	agree	strongly disagree	strongly disagree	strongly disagree
31	Married	Muslim	4	30	by foot	5	relatives	Yes	No	No	No	No	No	No		48	48	1	stable	Yes	1	forgot	No	Yes	strongly disagree	disagree	disagree	disagree	disagree	disagree
75	Married	Protestant	7	45	by car/taxi	6	relatives	Yes	No	No	No	No	Yes	No		96	96	1	better	No			No	No	agree	strongly disagree	strongly agree	uncertain	disagree	disagree
55	Married	Protestant	3	20	by foot	6	relatives	Yes	No	No	No	No	Yes	No		120	120	2	better	No			No	No	agree	agree	agree	agree	disagree	disagree
45	Married	Pentecostal	5	30	by bike	6	relatives	Yes	No	Yes	No	No	Yes	No		60	60	1	stable	No			No	No	agree	agree	agree	agree	disagree	disagree
35	Married	Pentecostal	5	20	by bike	6	relatives	Yes	No	Yes	No	No	Yes	No		60	60	1	stable	No			No	No	strongly agree	disagree	strongly agree	uncertain	disagree	disagree
54	Widow	Protestant	25	90	by car/taxi	6	children	Yes	No	Yes	No	No	Yes	Yes	menigitis	180	180	2	stable	No			No	Yes	strongly agree	strongly disagree	strongly agree	uncertain	disagree	disagree
65	Married	Protestant	10	30	by car/taxi	3	children	Yes	No	No	No	No	Yes	No		144	144	2	stable	No			No	Yes	strongly agree	disagree	agree	disagree	disagree	disagree
40	Married	Protestant	7	30	by car/taxi	6	relatives	Yes	No	No	No	No	Yes	No		180	180	1	stable	No			No	Yes	uncertain	disagree	strongly agree	uncertain	disagree	disagree
38	Married	Catholic	18	90	by foot	7	relatives	Yes	No	No	No	No	Yes	No		132	132	2	stable	No			No	Yes	uncertain	disagree	strongly agree	uncertain	disagree	strongly disagree
47	Widow	Protestant	51	120	by car/taxi	2	children	Yes	No	No	No	No	Yes	No		156	156	1	stable	No			No	Yes	uncertain	agree	strongly agree	disagree	disagree	strongly disagree
42	Married	Catholic	52	120	by car/taxi	3	children	Yes	No	No	No	No	No	No		108	108	2	stable	No			No	Yes	agree	disagree	strongly agree	uncertain	disagree	strongly disagree
60	Married	Catholic	7	30	by car/taxi	4	relatives	Yes	No	No	No	No	Yes	No		240	180	1	better	Yes	1	run out of medicine	No	Yes	uncertain	disagree	strongly agree	disagree	disagree	disagree
43	Married	Catholic	4	20	by car/taxi	6	relatives	Yes	No	No	No	No	Yes	No		132	132	2	stable	Yes	3	forgot	No	Yes	agree	disagree	disagree	agree	disagree	disagree
43	Married	Protestant	57	180	by car/taxi	7	relatives	Yes	No	Yes	No	No	Yes	No		48	48	2	stable	Yes	3	forgot	No	Yes	agree	uncertain	strongly agree	disagree	disagree	strongly disagree
48	Married	Protestant	10	30	by car/taxi	5	relatives	Yes	No	Yes	No	No	Yes	No		144	144	1	better	Yes	2	forgot	No	Yes	strongly agree	agree	strongly agree	uncertain	disagree	strongly disagree
42	Single	Catholic	16	60	by car/taxi	2	children	Yes	No	Yes	No	No	Yes	No		168	168	1	better	Yes	1	forgot	No	Yes	strongly agree	uncertain	agree	agree	disagree	disagree
34	Single	Protestant	7	30	by car/taxi	3	relatives	Yes	No	Yes	No	No	Yes	No		60	60	1	stable	No			No	Yes	strongly agree	disagree	disagree	agree	disagree	strongly disagree
44	Divorced	Protestant	16	60	by car/taxi	6	relatives	Yes	No	Yes	No	No	Yes	No		156	156	1	stable	Yes	2	forgot	Yes	Yes	strongly agree	disagree	disagree	agree	uncertain	disagree
38	Married	Catholic	13	45	by car/taxi	4	relatives	Yes	No	No	No	No	Yes	No		48	48	1	better	Yes	3	forgot	No	No	agree	agree	agree	disagree	uncertain	disagree
34	Single	Muslim	17	60	by car/taxi		nobody	Yes	No	No	Yes	No	Yes	No		96	96	2	stable	No			No	Yes	agree	uncertain	strongly agree	uncertain	disagree	strongly disagree
29	Single	Catholic	13	45	by car/taxi	6	relatives	Yes	No	No	No	No	Yes	No		48	48	1	stable	No			No	No	agree	uncertain	strongly agree	disagree	disagree	disagree
37	Divorced	Protestant	5	15	by foot	3	children	Yes	No	Yes	No	No	Yes	Yes	TB/pneumocystis	84	84	1	better	Yes	1	forgot	No	Yes	strongly agree	disagree	agree	uncertain	disagree	agree
43	Single	Pentecostal	20	30	by bike	5	relatives	Yes	No	No	Yes	No	Yes	Yes	Kidney Failure	48	48	1	stable	Yes	1	long distance to hospital	Yes	Yes	uncertain	uncertain	agree	disagree	agree	strongly disagree
34	Single	Protestant	18	90	by car/taxi	4	relatives	No	No	No	No	No	Yes	No		48	48	1	stable	Yes	5	long distance to hospital	No	Yes	agree	disagree	strongly agree	uncertain	disagree	strongly disagree
35	Single	Protestant	7	30	by car/taxi	2	children	Yes	No	No	No	No	Yes	No		48	48	1	stable	Yes	1	forgot	No	Yes	agree	agree	agree	disagree	disagree	strongly disagree
41	Single	Pentecostal	4	20	by car/taxi	2	children	Yes	No	Yes	No	No	No	No		156	156	1	stable	No			No	Yes	disagree	strongly disagree	strongly agree	uncertain	disagree	strongly disagree
56	Married	Protestant	17	60	by car/taxi	6	relatives	Yes	No	Yes	No	Yes	Yes	No		120	120	1	stable	Yes	4	forgot	Yes	Yes	strongly agree	strongly disagree	agree	uncertain	disagree	strongly disagree
34	Married	Muslim	43	180	by car/taxi	4	relatives	No	No	No	Yes	No	No	Yes	menigitis	60	60	2	better	No			No	No	strongly agree	strongly disagree	uncertain	agree	strongly disagree	disagree
68	Married	Catholic	1	5	by car/taxi		nobody	Yes	No	Yes	No	No	Yes	No		156	156	1	better	No			Yes	No	agree	disagree	disagree	disagree	disagree	disagree
42	Married	Pentecostal	2	30	by car/taxi	4	children	Yes	No	No	No	No	Yes	No		132	132	1	better	Yes	7	run out of medicine	No	Yes	agree	uncertain	agree	disagree	disagree	strongly disagree
50	Widow	Protestant	4	30	by car/taxi	5	children	Yes	No	No	Yes	No	Yes	No		192	192	2	better	No			No	Yes	uncertain	disagree	strongly agree	disagree	disagree	strongly disagree
57	Widow	Protestant	2	10	by foot	3	children	Yes	No	No	No	Yes	No	No		60	60	1	stable	Yes	2	run out of medicine	No	Yes	agree	disagree	strongly agree	disagree	disagree	strongly disagree
38	Single	Catholic	4	30	by foot		nobody	Yes	Yes	Yes	No	Yes	Yes	No		36	36	1	stable	Yes	5	busy	No	Yes	agree	disagree	disagree	uncertain	strongly disagree	strongly disagree
36	Married	Catholic	2	10	by foot	3	relatives	Yes	No	Yes	No	No	No	No		96	96	1	stable	No			No	No	strongly agree	strongly disagree	strongly agree	uncertain	disagree	strongly disagree
33	Separated	Catholic	15	30	by car/taxi	5	children	No	No	No	No	No	Yes	No		144	144	2	stable	No			No	Yes	strongly agree	strongly disagree	disagree	strongly disagree	strongly disagree	disagree
42	Married	Catholic	13	30	by car/taxi	6	relatives	No	No	Yes	Yes	Yes	No	No		120	120	1	better	Yes	3	run out of medicine	No	Yes	strongly agree	strongly disagree	strongly agree	disagree	disagree	strongly disagree
37	Single	Protestant	2	10	by foot	3	relatives	No	No	Yes	Yes	Yes	No	No		48	48	1	stable	Yes	5	run out of medicine	No	Yes	agree	disagree	strongly agree	uncertain	strongly disagree	strongly disagree
35	Single	Protestant	6	15	by car/taxi	0	nobody	Yes	No	No	No	No	No	No		48	48	1	better	Yes	2	busy	No	No	strongly agree	disagree	agree	agree	agree	strongly disagree
33	Married	Protestant	1	5	by foot	3	relatives	Yes	No	Yes	No	No	No	Yes	Candidiasis	24	24	1	better	No			No	No	uncertain	agree	strongly agree	uncertain	agree	disagree
64	Divorced	Protestant	4	15	by foot		nobody	Yes	No	No	No	No	Yes	No		144	144	1	better	No			No	No	strongly agree	strongly disagree	strongly agree	disagree	disagree	strongly disagree
53	Married	Protestant	5	15	by foot	7	relatives	Yes	No	Yes	No	No	Yes	No		24	24	1	stable	Yes	3	busy	No	No	strongly agree	disagree	strongly agree	disagree	disagree	strongly disagree
39	Separated	Protestant	10	20	by car/taxi	1	relatives	No	No	Yes	No	Yes	No	No		12	12	1	stable	Yes	2	stigma	No	Yes	strongly agree	uncertain	strongly agree	agree	disagree	strongly disagree
48	Divorced	Protestant	53	180	by car/taxi	7	relatives	Yes	No	No	No	No	No	Yes	chronic herpes simplex	72	72	1	better	Yes	3	busy	Yes	Yes	strongly agree	disagree	strongly agree	uncertain	agree	strongly disagree
28	Single	Catholic	4	25	by foot		nobody	No	No	Yes	No	Yes	Yes	No		10	10	1	stable	Yes	2	busy	No	No	agree	disagree	strongly agree	uncertain	disagree	strongly disagree
41	Separated	Protestant	20	45	by car/taxi	2	relatives	Yes	Yes	Yes	No	Yes	Yes	No		60	60	1	stable	Yes	4	stigma	No	Yes	strongly agree	disagree	strongly agree	disagree	disagree	strongly disagree
64	Widow	Catholic	15	30	by car/taxi	7	relatives	Yes	No	Yes	No	No	No	No		72	72	2	stable	No			No	Yes	uncertain	disagree	strongly agree	uncertain	strongly disagree	strongly disagree
24	Single	Protestant	5	20	by foot	8	relatives	Yes	No	No	No	No	Yes	No		24	24	1	stable	Yes	2	busy	No	No	agree	disagree	strongly agree	uncertain	disagree	strongly disagree
47	Single	Protestant	57	210	by car/taxi	3	relatives	Yes	No	No	No	No	Yes	Yes	TB/pneumocystis	120	120	1	stable	Yes	1	busy	No	No	strongly agree	strongly disagree	strongly agree	disagree	agree	strongly disagree
46	Married	Protestant	2	10	by foot	5	children	No	No	No	No	No	Yes	No		96	96	1	stable	No			No	No	strongly agree	disagree	strongly agree	strongly disagree	strongly disagree	strongly disagree
44	Single	Catholic	1	5	by foot	3	relatives	No	No	No	No	No	No	No		132	132	1	better	No			No	No	strongly agree	strongly disagree	agree	agree	disagree	strongly disagree
34	Married	Protestant	2	15	by foot	5	relatives	Yes	No	No	No	No	No	No		84	84	1	stable	No			No	No	strongly agree	disagree	disagree	agree	disagree	strongly disagree
34	Single	Protestant	8	15	by car/taxi	2	children	Yes	No	No	No	No	No	Yes	Psychosis	180	180	1	better	Yes	5	severe symptoms/difficulty to follow up	No	Yes	strongly agree	uncertain	agree	agree	strongly agree	strongly disagree
46	Separated	Protestant	15	25	by car/taxi	6	relatives	No	No	No	No	No	No	No		132	132	1	stable	Yes	3	busy	No	Yes	agree	disagree	disagree	disagree	disagree	disagree
63	Widow	Catholic	13	45	by car/taxi	7	relatives	Yes	No	No	No	No	No	No		72	72	1	stable	No			No	No	strongly agree	agree	disagree	agree	strongly disagree	strongly disagree
36	Single	Muslim	1	5	by foot	6	relatives	Yes	No	No	No	No	Yes	No		156	156	1	stable	No			No	No	agree	disagree	disagree	disagree	disagree	strongly disagree
50	Married	Muslim	2	10	by foot	4	children	Yes	No	No	No	No	No	No		84	84	1	stable	Yes	3	Travelled	Yes	Yes	strongly agree	strongly disagree	uncertain	strongly disagree	disagree	strongly disagree
52	Married	Protestant	8	15	by car/taxi	3	children	Yes	No	No	Yes	No	No	Yes	TB/pneumocystis	144	144	1	stable	No			No	Yes	agree	strongly disagree	disagree	agree	strongly disagree	strongly disagree
50	Married	Pentecostal	10	15	by car/taxi	4	children	Yes	No	No	No	No	Yes	Yes	weight loss	108	108	1	better	Yes	2	busy	No	Yes	agree	strongly disagree	agree	strongly disagree	strongly disagree	strongly disagree
37	Single	Pentecostal	2	5	by bike	6	relatives	No	No	No	No	No	Yes	No		24	24	1	stable	No			Yes	No	strongly agree	strongly disagree	disagree	disagree	disagree	strongly disagree
63	Divorced	Pentecostal	23	90	by car/taxi		nobody	Yes	No	No	Yes	No	Yes	No		36	36	1	better	No			Yes	Yes	agree	strongly disagree	disagree	strongly disagree	disagree	strongly disagree
30	Single	Protestant	4	30	by foot	3	children	No	No	No	No	No	Yes	No		36	36	1	better	No			No	No	agree	disagree	strongly agree	strongly agree	disagree	disagree
21	Single	Protestant	6	20	by car/taxi		nobody	Yes	No	No	No	No	Yes	No		192	192	2	stable	No			No	Yes	strongly agree	disagree	strongly agree	strongly disagree	disagree	disagree
27	Single	Pentecostal	6	45	by bike	1	relatives	Yes	No	No	Yes	No	No	Yes	prolong fever	48	48	1	better	Yes	5	busy	No	Yes	strongly agree	disagree	strongly disagree	agree	disagree	disagree
48	Single	Protestant	12	40	by bike	1	relatives	Yes	No	Yes	Yes	Yes	Yes	Yes	prolong fever	84	84	1	stable	No			No	Yes	strongly agree	disagree	strongly agree	uncertain	strongly disagree	strongly disagree
23	Single	Catholic	13	45	by car/taxi	2	parents	Yes	No	No	No	No	Yes	Yes	chronic diarrhea	60	60	1	stable	No			Yes	Yes	strongly agree	strongly disagree	disagree	disagree	disagree	strongly disagree
37	Married	Pentecostal	11	45	by car/taxi	7	relatives	Yes	No	Yes	Yes	No	Yes	Yes	prolong fever	96	96	1	better	No			No	Yes	strongly disagree	agree	strongly agree	uncertain	disagree	strongly disagree
34	Married	Catholic	2	10	by foot	6	relatives	Yes	No	No	Yes	No	No	Yes	Cerebral Malaria	48	48	2	stable	Yes	3	Travelled	Yes	No	strongly agree	disagree	uncertain	uncertain	disagree	strongly disagree
60	Married	Catholic	41	120	by car/taxi	1	spouse/partner	No	No	Yes	Yes	Yes	No	Yes	Malaria	48	48	1	stable	Yes	2	busy	No	No	disagree	strongly agree	strongly agree	uncertain	agree	disagree
50	Widow	Catholic	8	30	by car/taxi		nobody	Yes	No	Yes	Yes	No	Yes	Yes	prolong fever	48	48	1	better	No			No	Yes	strongly agree	strongly disagree	strongly agree	uncertain	agree	disagree
54	Widow	Protestant	2	10	by foot		nobody	Yes	No	No	No	No	No	Yes	Hypertension	48	48	1	better	Yes	2	Travelled	Yes	No	strongly agree	strongly disagree	strongly agree	agree	agree	disagree
52	Widow	Protestant	18	60	by car/taxi	1	parents	Yes	No	No	No	No	No	Yes	chronic diarrhea	132	132	1	better	No			No	Yes	strongly agree	strongly disagree	agree	strongly disagree	agree	strongly disagree
61	Widower	Catholic	7	20	by car/taxi	2	children	Yes	No	No	Yes	No	Yes	Yes	Diabetes	48	48	1	better	No			No	Yes	strongly agree	strongly disagree	disagree	disagree	agree	strongly disagree
40	Married	Pentecostal	12	45	by car/taxi	3	relatives	Yes	No	No	Yes	No	No	No		60	60	1	better	No			Yes	Yes	strongly agree	strongly disagree	disagree	uncertain	disagree	strongly disagree
39	Single	Catholic	15	40	by car/taxi	2	children	No	No	No	Yes	No	No	No		168	168	1	better	No			Yes	No	strongly agree	strongly disagree	strongly agree	uncertain	disagree	strongly disagree
23	Single	Muslim	8	30	by car/taxi	11	relatives	Yes	No	No	No	No	No	No		24	24	1	better	No			No	Yes	agree	disagree	agree	disagree	disagree	strongly disagree
53	Married	Protestant	9	30	by car/taxi		nobody		Yes	Yes	No	No	Yes	No		108	108	1	better	No			No	Yes	strongly agree	disagree	agree	uncertain	disagree	strongly disagree
51	Married	Catholic	3	20	by foot	4	children	Yes	Yes	No	No	No	Yes	No		168	168	1	better	No			Yes	Yes	uncertain	agree	strongly agree	uncertain	disagree	strongly disagree
30	Single	Protestant	47	120	by car/taxi	3	relatives	No	No	No	No	No	Yes	Yes	prolong fever	84	84	1	better	Yes	2	forgot	No	Yes	uncertain	uncertain	strongly agree	uncertain	agree	disagree
35	Married	Catholic	6	20	by car/taxi	3	children	Yes	No	Yes	No	No	Yes	Yes	Malaria	120	120	2	better	No			No	Yes	strongly agree	strongly disagree	strongly agree	disagree	agree	disagree
41	Married	Catholic	8	30	by car/taxi	4	children	Yes	No	Yes	No	No	No	No		108	108	2	better	No			No	Yes	strongly agree	disagree	agree	disagree	disagree	disagree
51	Married	Muslim	47	120	by car/taxi	5	children	Yes	No	No	No	No	Yes	No		132	132	1	better	No			No	Yes	strongly agree	disagree	agree	agree	disagree	strongly disagree
55	Widow	Catholic	1	7	by car/taxi	2	relatives	Yes	No	No	No	No	Yes	No		156	156	1	better	No			Yes	Yes	strongly agree	disagree	disagree	disagree	disagree	strongly disagree
44	Widow	Muslim	5	30	by car/taxi	11	relatives	No	No	No	No	No	Yes	No		156	156	1		No			Yes	No	uncertain	uncertain	strongly agree	agree	disagree	disagree
47	Divorced	Protestant	21	60	by car/taxi	8	relatives	No	No	No	No	No	Yes	Yes	weight loss	96	96	1	better	Yes	3	Travelled	No	No	agree	disagree	agree	uncertain	disagree	strongly disagree
34	Single	Catholic	8	30	by car/taxi	7	relatives	Yes	No	No	No	No	No	No		24	24	1	better	No			No	No	agree	disagree	strongly agree	agree	disagree	strongly disagree
35	Single	Catholic	6	15	by car/taxi	1	relatives	Yes	No	No	No	No	Yes	No		60	60	1	better	Yes	2	busy	No	No	strongly agree	strongly disagree	agree	uncertain	disagree	strongly agree
44	Married	Muslim	15	30	by car/taxi	4	relatives	Yes	No	No	No	No	Yes	No		96	96	1	better	No			No	No	strongly agree	strongly agree	disagree	disagree	disagree	disagree
25	Single	Catholic	8	20	by car/taxi	4	relatives	Yes	No	Yes	No	No	Yes	Yes	chronic herpes simplex	84	84	1	better	No			No	No	strongly agree	agree	disagree	uncertain	disagree	disagree
46	Never married	Protestant	5	30	by foot	5	children	Yes	No	No	No	No	No	Yes	prolong fever	84	84	1	better	Yes	1	busy	No	No	agree	agree	agree	disagree	disagree	disagree
40	Married	Pentecostal	23	60	by car/taxi	5	relatives	Yes	No	No	Yes	No	Yes	Yes	chronic herpes simplex	132	132	2	better	Yes	3	busy	No	No	strongly agree	agree	strongly agree	agree	disagree	disagree
40	Single	Catholic	12	30	by bike	2	relatives	Yes	No	No	Yes	No	Yes	Yes	chronic herpes simplex	12	12	2	better	No			Yes	No	strongly agree	disagree	agree	disagree	agree	disagree
58	Married	Protestant	57	180	by car/taxi	6	relatives	Yes	No	Yes	Yes	No	Yes	No		192	192	1	stable	No			No	No	agree	uncertain	disagree	uncertain	disagree	disagree
63	Single	Protestant	5	30	by foot	5	relatives	Yes	No	No	No	No	No	Yes	chronic diarrhea	20	20	1	stable	Yes	1	severe symptoms/difficulty to follow up	Yes	No	agree	agree	agree	uncertain	agree	disagree
53	Married	Catholic	7	20	by car/taxi	4	relatives	Yes	No	Yes	Yes	No	Yes	No		84	84	1	better	No			No	Yes	agree	uncertain	agree	agree	disagree	disagree
51	Married	Protestant	53	180	by car/taxi	5	relatives	Yes	No	No	No	No	No	No		204	204	1	stable	No			No	Yes	agree	uncertain	agree	disagree	disagree	disagree
36	Single	Catholic	47	120	by car/taxi	3	relatives	Yes	No	Yes	No	No	Yes	No		50	50	1	stable	No			No	Yes	agree	disagree	strongly agree	uncertain	disagree	disagree
53	Married	Catholic	13	30	by car/taxi	5	children	Yes	No	Yes	No	No	Yes	Yes	TB/pneumocystis	132	132	1	better	Yes	2	busy	No	Yes	uncertain	disagree	strongly agree	disagree	agree	strongly disagree
41	Single	Catholic	13	45	by car/taxi	3	relatives	Yes	No	No	Yes	No	No	No		156	156	1	better	No			No	No	agree	uncertain	strongly disagree	disagree	disagree	strongly disagree
45	Married	Catholic	8	30	by car/taxi	7	relatives	Yes	No	Yes	No	No	No	No		60	60	1	better	Yes	2	busy	No	Yes	agree	disagree	disagree	uncertain	disagree	strongly disagree
57	Never married	Catholic	5	30	by car/taxi	4	relatives	Yes	No	No	No	No	No	No		96	96	1	stable	No			No	No	strongly agree	agree	disagree	disagree	disagree	disagree
47	Widow	Protestant	23	60	by car/taxi	4	children	Yes	No	No	No	No	No	No		180	180	1	stable	No			No	Yes	strongly agree	strongly disagree	agree	uncertain	disagree	strongly disagree
35	Married	Protestant	3	15	by foot	5	relatives	Yes	No	No	No	No	No	No		120	120	1	better	No			Yes	No	agree	disagree	uncertain	disagree	disagree	disagree
34	Married	Muslim	39	60	by car/taxi	3	relatives	Yes	No	No	No	No	No	No		9	9	1	stable	No			No	Yes	agree	agree	strongly agree	strongly agree	uncertain	disagree
22	Single	Protestant	8	20	by bike	3	parents	Yes	No	No	No	No	Yes	No		12	12	1	stable	No			No	Yes	strongly agree	agree	strongly agree	strongly agree	disagree	disagree
29	Single	Protestant	9	20	by bike	2	parents	No	No	No	No	No	Yes	Yes	prolong fever	4	4	1	better	Yes	2	forgot	No	No	strongly agree	disagree	agree	agree	uncertain	uncertain
30	Single	Catholic	17	45	by car/taxi		nobody	Yes	No	No	No	No	Yes	No		8	8	1	stable	Yes	1	run out of medicine	No	Yes	strongly agree	uncertain	uncertain	agree	uncertain	uncertain
48	Widow	Pentecostal	7	30	by car/taxi	4	relatives	Yes	No	No	No	No	No	Yes	chronic diarrhea	156	156	2	better	No			No	No	agree	disagree	agree	agree	disagree	disagree
64	Divorced	Protestant	3	15	by foot	7	relatives	Yes	No	No	No	No	No	No		240	240	1	better	No			No	Yes	strongly agree	strongly disagree	disagree	agree	strongly disagree	strongly disagree
45	Married	Catholic	17	45	by car/taxi	7	relatives	Yes	No	No	No	No	No	No		120	120	1	better	No			No	No	strongly agree	strongly disagree	agree	agree	disagree	disagree
32	Widow	Protestant	12	30	by car/taxi	3	children	Yes	No	No	Yes	No	No	No		108	102	1	stable	No			No	Yes	agree	disagree	uncertain	uncertain	disagree	disagree
36	Single	Catholic	13	30	by car/taxi	6	relatives	Yes	No	No	No	No	No	No		132	132	1	stable	Yes	30	run out of medicine	No	Yes	strongly agree	disagree	disagree	uncertain	strongly disagree	disagree
40	Married	Protestant	26	50	by car/taxi	4	relatives	Yes	No	No	No	No	Yes	No		96	96	1	better	No			No	Yes	strongly agree	strongly disagree	uncertain	disagree	disagree	disagree
26	Single	Protestant	9	20	by bike	3	parents	Yes	No	No	Yes	Yes	Yes	No		84	84	1	better	No			No	Yes	strongly agree	disagree	strongly agree	agree	disagree	strongly disagree
42	Married	Catholic	27	40	by car/taxi	3	relatives	No	No	No	Yes	No	No	No		120	120	1	stable	No			No	Yes	strongly agree	disagree	uncertain	disagree	disagree	strongly disagree
38	Married	Catholic	14	30	by car/taxi	5	relatives	Yes	No	No	Yes	No	No	No		60	60	1	better	Yes	2	run out of medicine	No	Yes	strongly agree	strongly disagree	strongly agree	uncertain	disagree	strongly disagree
51	Divorced	Protestant	16	40	by car/taxi	1	children	Yes	No	No	No	No	Yes	Yes	prolong fever	48	48	1	better	Yes	4	stigma	No	Yes	strongly agree	strongly disagree	disagree	disagree	disagree	strongly disagree
52	Married	Protestant	23	42	by car/taxi	5	relatives	Yes	No	No	Yes	No	No	No		72	72	1	better	No			No	No	strongly agree	disagree	strongly disagree	disagree	disagree	disagree
54	Married	Catholic	2	10	by foot	2	children	Yes	No	No	No	No	No	Yes	menigitis	60	60	2	better	No			No	No	strongly agree	strongly disagree	disagree	disagree	strongly agree	strongly disagree
28	Married	Protestant	13	30	by car/taxi	4	relatives	Yes	No	No	No	No	No	No		84	84	2	better	No			No	No	strongly agree	uncertain	strongly agree	uncertain	disagree	disagree
52	Married	Muslim	34	60	by car/taxi	4	children	Yes	No	No	No	No	No	No		120	120	1	better	No			No	No	strongly agree	uncertain	agree	disagree	disagree	strongly disagree
43	Married	Catholic	13	30	by car/taxi	3	relatives	Yes	No	Yes	Yes	No	No	No		48	48	1	stable	No			No	No	strongly agree	strongly disagree	strongly agree	disagree	disagree	strongly disagree
44	Married	Protestant	2	15	by foot	5	relatives	Yes	No	No	No	No	No	No		24	24	1	stable	No			No	Yes	strongly agree	strongly disagree	strongly agree	agree	disagree	uncertain
45	Married	Protestant	12	30	by car/taxi	6	relatives	Yes	No	No	No	No	No	No		36	36	1	stable	No			No	No	strongly agree	strongly disagree	agree	agree	disagree	strongly disagree
45	Married	Pentecostal	42	90	by car/taxi	3	relatives	Yes	No	No	No	No	No	Yes	chronic herpes simplex	36	36	2	stable	Yes	2	long distance to hospital	Yes	Yes	strongly agree	disagree	strongly agree	strongly agree	agree	disagree
47	Married	Protestant	2	15	by foot	3	children	Yes	No	No	No	No	No	No		132	132	2	stable	No			Yes	Yes	strongly agree	strongly disagree	uncertain	strongly agree	disagree	strongly disagree
